# Supplementary material for: Maximizing the clinical utility and performance of cytology samples for comprehensive genetic profiling
Source: Nat Commun. 2025 Jan 2;16:116. doi: 10.1038/s41467-024-55456-8 (PMC11696557; doi:10.1038/s41467-024-55456-8)
Supplement: Supplementary file 6 — Source data [file 41467_2024_55456_MOESM6_ESM.xlsx]

## Sheet: Figure1a,c
Sample	Testing Result	Sample Type	Procedure
sample1	Failure, Contamination	CB	FNA
sample2	Failure, Contamination	CB	FNA
sample3	Failure, low coverage	CB	FNA
sample4	Failure, Contamination	CB	FNA
sample5	Canceled Test	CB	FNA
sample6	Failure, low coverage	CB	FNA
sample7	IMPACT Successful	CB	Fluid
sample8	Failure, Contamination	CB	Fluid
sample9	Canceled Test	CB	FNA
sample10	Failure, Contamination	CB	FNA
sample11	Failure, Contamination	CB	FNA
sample12	Failure, Contamination	CB	FNA
sample13	IMPACT Successful	CB	Fluid
sample14	Failure, Contamination	CB	FNA
sample15	IMPACT Successful	CB	FNA
sample16	Failure, Contamination	CB	FNA
sample17	Failure, Contamination	CB	Fluid
sample18	Failure, Contamination	CB	FNA
sample19	Failure, Contamination	CB	FNA
sample20	IMPACT Successful	CB	Fluid
sample21	Failure, Contamination	CB	FNA
sample22	Failure, Contamination	CB	FNA
sample23	Failure, Contamination	CB	FNA
sample24	Failure, Contamination	CB	FNA
sample25	Failure, low coverage	CB	FNA
sample26	Failure, low coverage	CB	FNA
sample27	Failure, Contamination	CB	Fluid
sample28	Failure, Contamination	CB	Fluid
sample29	Failure, Contamination	CB	FNA
sample30	Failure, Contamination	CB	FNA
sample31	Failure, Contamination	CB	FNA
sample32	Failure, Contamination	CB	FNA
sample33	Failure, Contamination	CB	FNA
sample34	Failure, Contamination	CB	Fluid
sample35	Failure, Contamination	CB	FNA
sample36	Failure, low coverage	CB	FNA
sample37	Failure, Contamination	CB	FNA
sample38	Failure, Contamination	CB	FNA
sample39	Failure, Contamination	CB	FNA
sample40	IMPACT Successful	CB	FNA
sample41	Failure, Contamination	CB	FNA
sample42	Failure, Contamination	CB	FNA
sample43	Failure, Contamination	CB	FNA
sample44	Failure, Contamination	CB	FNA
sample45	Failure, Contamination	CB	FNA
sample46	Failure, Contamination	CB	FNA
sample47	Failure, Contamination	CB	FNA
sample48	Failure, Contamination	CB	Fluid
sample49	Failure, Contamination	CB	FNA
sample50	Failure, Contamination	CB	FNA
sample51	Failure, Contamination	CB	FNA
sample52	Failure, Contamination	CB	FNA
sample53	Failure, Contamination	CB	FNA
sample54	Failure, Contamination	CB	FNA
sample55	Failure, Contamination	CB	FNA
sample56	Failure, Contamination	CB	FNA
sample57	Failure, Contamination	CB	FNA
sample58	Failure, Contamination	CB	Fluid
sample59	Failure, Contamination	CB	FNA
sample60	IMPACT Successful	CB	FNA
sample61	Failure, Contamination	CB	FNA
sample62	Failure, Contamination	CB	FNA
sample63	Failure, Contamination	CB	FNA
sample64	Failure, Contamination	CB	Fluid
sample65	IMPACT Successful	CB	FNA
sample66	Failure, Contamination	CB	FNA
sample67	IMPACT Successful	CB	FNA
sample68	IMPACT Successful	CB	FNA
sample69	Failure, Contamination	CB	FNA
sample70	Failure, low coverage	CB	FNA
sample71	Failure, Contamination	CB	FNA
sample72	Failure, Contamination	CB	FNA
sample73	IMPACT Successful	CB	FNA
sample74	IMPACT Successful	CB	FNA
sample75	Failure, Contamination	CB	FNA
sample76	Failure, Contamination	CB	FNA
sample77	Failure, Contamination	CB	FNA
sample78	IMPACT Successful	CB	FNA
sample79	Failure, Contamination	CB	FNA
sample80	IMPACT Successful	CB	FNA
sample81	IMPACT Successful	CB	FNA
sample82	IMPACT Successful	CB	FNA
sample83	Failure, Contamination	CB	FNA
sample84	IMPACT Successful	CB	FNA
sample85	IMPACT Successful	CB	FNA
sample86	IMPACT Successful	CB	FNA
sample87	Failure, Contamination	CB	Fluid
sample88	IMPACT Successful	CB	FNA
sample89	IMPACT Successful	CB	FNA
sample90	Failure, Contamination	ScfDNA	FNA
sample91	IMPACT Successful	CB	FNA
sample92	IMPACT Successful	CB	FNA
sample93	IMPACT Successful	CB	FNA
sample94	Failure, low coverage	ScfDNA	FNA
sample95	IMPACT Successful	CB	FNA
sample96	IMPACT Successful	CB	FNA
sample97	IMPACT Successful	CB	Fluid
sample98	IMPACT Successful	CB	FNA
sample99	IMPACT Successful	CB	FNA
sample100	IMPACT Successful	CB	Fluid
sample101	IMPACT Successful	CB	FNA
sample102	IMPACT Successful	CB	FNA
sample103	IMPACT Successful	CB	FNA
sample104	IMPACT Successful	CB	Fluid
sample105	IMPACT Successful	CB	FNA
sample106	IMPACT Successful	CB	FNA
sample107	Failure, Contamination	CB	FNA
sample108	IMPACT Successful	CB	FNA
sample109	IMPACT Successful	CB	FNA
sample110	IMPACT Successful	CB	FNA
sample111	IMPACT Successful	CB	FNA
sample112	IMPACT Successful	CB	FNA
sample113	IMPACT Successful	CB	FNA
sample114	Failure, Contamination	CB	Fluid
sample115	IMPACT Successful	CB	FNA
sample116	IMPACT Successful	CB	FNA
sample117	IMPACT Successful	CB	FNA
sample118	Failure, low coverage	ScfDNA	FNA
sample119	IMPACT Successful	CB	FNA
sample120	IMPACT Successful	CB	FNA
sample121	Failure, low coverage	CB	FNA
sample122	Failure, Contamination	CB	Fluid
sample123	IMPACT Successful	CB	FNA
sample124	IMPACT Successful	CB	Fluid
sample125	Failure, Contamination	CB	FNA
sample126	IMPACT Successful	CB	FNA
sample127	Failure, Contamination	CB	FNA
sample128	IMPACT Successful	CB	FNA
sample129	IMPACT Successful	CB	FNA
sample130	IMPACT Successful	CB	Fluid
sample131	IMPACT Successful	CB	FNA
sample132	IMPACT Successful	CB	FNA
sample133	IMPACT Successful	CB	FNA
sample134	IMPACT Successful	CB	FNA
sample135	Failure, Contamination	CB	FNA
sample136	IMPACT Successful	CB	FNA
sample137	IMPACT Successful	CB	FNA
sample138	IMPACT Successful	CB	FNA
sample139	IMPACT Successful	CB	FNA
sample140	IMPACT Successful	CB	FNA
sample141	IMPACT Successful	CB	FNA
sample142	IMPACT Successful	CB	FNA
sample143	IMPACT Successful	CB	FNA
sample144	IMPACT Successful	CB	Fluid
sample145	IMPACT Successful	CB	FNA
sample146	IMPACT Successful	CB	FNA
sample147	IMPACT Successful	CB	FNA
sample148	IMPACT Successful	CB	FNA
sample149	IMPACT Successful	CB	FNA
sample150	IMPACT Successful	CB	FNA
sample151	IMPACT Successful	CB	FNA
sample152	IMPACT Successful	CB	FNA
sample153	IMPACT Successful	CB	FNA
sample154	IMPACT Successful	CB	FNA
sample155	IMPACT Successful	CB	FNA
sample156	IMPACT Successful	CB	FNA
sample157	IMPACT Successful	CB	FNA
sample158	IMPACT Successful	CB	FNA
sample159	Failure, Contamination	CB	FNA
sample160	Failure, low coverage	ScfDNA	FNA
sample161	IMPACT Successful	CB	FNA
sample162	IMPACT Successful	CB	FNA
sample163	IMPACT Successful	CB	FNA
sample164	IMPACT Successful	CB	Fluid
sample165	IMPACT Successful	CB	FNA
sample166	Failure, low coverage	CB	FNA
sample167	IMPACT Successful	CB	FNA
sample168	IMPACT Successful	CB	FNA
sample169	IMPACT Successful	CB	FNA
sample170	IMPACT Successful	CB	FNA
sample171	IMPACT Successful	CB	FNA
sample172	IMPACT Successful	CB	FNA
sample173	IMPACT Successful	CB	FNA
sample174	IMPACT Successful	CB	Fluid
sample175	IMPACT Successful	CB	FNA
sample176	Failure, low coverage	CB	FNA
sample177	IMPACT Successful	CB	FNA
sample178	IMPACT Successful	CB	FNA
sample179	IMPACT Successful	ScfDNA	FNA
sample180	Failure, Contamination	CB	FNA
sample181	IMPACT Successful	CB	FNA
sample182	IMPACT Successful	CB	FNA
sample183	IMPACT Successful	CB	Fluid
sample184	IMPACT Successful	CB	FNA
sample185	IMPACT Successful	CB	FNA
sample186	IMPACT Successful	CB	FNA
sample187	IMPACT Successful	CB	FNA
sample188	IMPACT Successful	CB	FNA
sample189	IMPACT Successful	CB	FNA
sample190	IMPACT Successful	CB	FNA
sample191	IMPACT Successful	CB	FNA
sample192	IMPACT Successful	CB	FNA
sample193	IMPACT Successful	CB	FNA
sample194	IMPACT Successful	CB	Fluid
sample195	IMPACT Successful	CB	FNA
sample196	IMPACT Successful	CB	FNA
sample197	IMPACT Successful	CB	FNA
sample198	IMPACT Successful	CB	FNA
sample199	IMPACT Successful	CB	FNA
sample200	IMPACT Successful	CB	FNA
sample201	IMPACT Successful	CB	FNA
sample202	IMPACT Successful	CB	FNA
sample203	IMPACT Successful	CB	FNA
sample204	IMPACT Successful	CB	FNA
sample205	IMPACT Successful	CB	Fluid
sample206	IMPACT Successful	CB	FNA
sample207	Failure, low coverage	CB	FNA
sample208	IMPACT Successful	CB	FNA
sample209	IMPACT Successful	CB	FNA
sample210	IMPACT Successful	CB	FNA
sample211	IMPACT Successful	CB	FNA
sample212	IMPACT Successful	CB	FNA
sample213	IMPACT Successful	CB	FNA
sample214	IMPACT Successful	CB	FNA
sample215	IMPACT Successful	CB	FNA
sample216	IMPACT Successful	CB	FNA
sample217	IMPACT Successful	CB	FNA
sample218	IMPACT Successful	CB	FNA
sample219	IMPACT Successful	CB	FNA
sample220	IMPACT Successful	CB	Fluid
sample221	IMPACT Successful	CB	FNA
sample222	IMPACT Successful	CB	FNA
sample223	IMPACT Successful	CB	FNA
sample224	IMPACT Successful	CB	FNA
sample225	IMPACT Successful	CB	FNA
sample226	IMPACT Successful	CB	FNA
sample227	IMPACT Successful	CB	FNA
sample228	IMPACT Successful	CB	FNA
sample229	IMPACT Successful	CB	FNA
sample230	IMPACT Successful	CB	FNA
sample231	IMPACT Successful	CB	FNA
sample232	IMPACT Successful	CB	Fluid
sample233	IMPACT Successful	CB	FNA
sample234	IMPACT Successful	CB	FNA
sample235	IMPACT Successful	CB	FNA
sample236	IMPACT Successful	CB	FNA
sample237	IMPACT Successful	CB	FNA
sample238	IMPACT Successful	CB	FNA
sample239	IMPACT Successful	CB	FNA
sample240	Failure, low coverage	ScfDNA	FNA
sample241	IMPACT Successful	CB	FNA
sample242	IMPACT Successful	CB	FNA
sample243	IMPACT Successful	CB	FNA
sample244	IMPACT Successful	CB	FNA
sample245	Failure, low coverage	CB	FNA
sample246	IMPACT Successful	CB	FNA
sample247	IMPACT Successful	CB	FNA
sample248	Failure, Contamination	CB	Fluid
sample249	IMPACT Successful	CB	FNA
sample250	IMPACT Successful	CB	FNA
sample251	Failure, low coverage	ScfDNA	FNA
sample252	IMPACT Successful	CB	FNA
sample253	IMPACT Successful	CB	FNA
sample254	IMPACT Successful	CB	FNA
sample255	IMPACT Successful	CB	FNA
sample256	IMPACT Successful	CB	FNA
sample257	IMPACT Successful	CB	FNA
sample258	IMPACT Successful	CB	FNA
sample259	IMPACT Successful	CB	FNA
sample260	Canceled Test	CB	FNA
sample261	IMPACT Successful	CB	FNA
sample262	IMPACT Successful	CB	Fluid
sample263	Failure, low DNA quality	CB	Fluid
sample264	IMPACT Successful	CB	Fluid
sample265	IMPACT Successful	CB	FNA
sample266	IMPACT Successful	CB	FNA
sample267	IMPACT Successful	CB	FNA
sample268	IMPACT Successful	CB	FNA
sample269	IMPACT Successful	CB	FNA
sample270	IMPACT Successful	CB	FNA
sample271	IMPACT Successful	CB	FNA
sample272	IMPACT Successful	CB	FNA
sample273	IMPACT Successful	CB	FNA
sample274	IMPACT Successful	CB	FNA
sample275	Failure, Contamination	CB	FNA
sample276	IMPACT Successful	CB	FNA
sample277	IMPACT Successful	CB	FNA
sample278	IMPACT Successful	CB	FNA
sample279	IMPACT Successful	ScfDNA	FNA
sample280	IMPACT Successful	CB	FNA
sample281	IMPACT Successful	CB	FNA
sample282	IMPACT Successful	CB	FNA
sample283	IMPACT Successful	CB	FNA
sample284	IMPACT Successful	CB	FNA
sample285	IMPACT Successful	CB	FNA
sample286	IMPACT Successful	CB	FNA
sample287	IMPACT Successful	CB	FNA
sample288	IMPACT Successful	CB	FNA
sample289	Failure, low coverage	CB	FNA
sample290	IMPACT Successful	CB	FNA
sample291	IMPACT Successful	CB	FNA
sample292	Failure, Contamination	CB	FNA
sample293	IMPACT Successful	CB	FNA
sample294	IMPACT Successful	CB	FNA
sample295	IMPACT Successful	CB	FNA
sample296	IMPACT Successful	CB	FNA
sample297	IMPACT Successful	CB	FNA
sample298	IMPACT Successful	CB	FNA
sample299	IMPACT Successful	CB	FNA
sample300	IMPACT Successful	CB	FNA
sample301	IMPACT Successful	CB	FNA
sample302	IMPACT Successful	CB	FNA
sample303	IMPACT Successful	CB	Fluid
sample304	IMPACT Successful	CB	FNA
sample305	IMPACT Successful	CB	FNA
sample306	IMPACT Successful	ScfDNA	FNA
sample307	Failure, low coverage	ScfDNA	FNA
sample308	IMPACT Successful	CB	FNA
sample309	IMPACT Successful	CB	FNA
sample310	IMPACT Successful	CB	FNA
sample311	IMPACT Successful	CB	FNA
sample312	IMPACT Successful	CB	FNA
sample313	IMPACT Successful	CB	FNA
sample314	IMPACT Successful	CB	FNA
sample315	IMPACT Successful	CB	FNA
sample316	Failure, low coverage	ScfDNA	FNA
sample317	IMPACT Successful	CB	FNA
sample318	IMPACT Successful	CB	FNA
sample319	IMPACT Successful	CB	FNA
sample320	IMPACT Successful	CB	FNA
sample321	IMPACT Successful	CB	FNA
sample322	IMPACT Successful	CB	FNA
sample323	IMPACT Successful	CB	FNA
sample324	IMPACT Successful	CB	FNA
sample325	IMPACT Successful	CB	FNA
sample326	IMPACT Successful	CB	FNA
sample327	IMPACT Successful	CB	FNA
sample328	IMPACT Successful	CB	FNA
sample329	IMPACT Successful	CB	FNA
sample330	IMPACT Successful	CB	FNA
sample331	IMPACT Successful	CB	FNA
sample332	IMPACT Successful	CB	FNA
sample333	Failure, Contamination	CB	FNA
sample334	IMPACT Successful	CB	FNA
sample335	IMPACT Successful	CB	FNA
sample336	IMPACT Successful	CB	FNA
sample337	IMPACT Successful	CB	FNA
sample338	IMPACT Successful	CB	FNA
sample339	IMPACT Successful	CB	FNA
sample340	IMPACT Successful	CB	FNA
sample341	IMPACT Successful	CB	FNA
sample342	IMPACT Successful	CB	FNA
sample343	IMPACT Successful	CB	Fluid
sample344	IMPACT Successful	CB	FNA
sample345	Failure, low coverage	ScfDNA	FNA
sample346	IMPACT Successful	CB	FNA
sample347	IMPACT Successful	CB	FNA
sample348	IMPACT Successful	CB	FNA
sample349	IMPACT Successful	CB	Fluid
sample350	IMPACT Successful	CB	FNA
sample351	IMPACT Successful	CB	FNA
sample352	Failure, low coverage	ScfDNA	FNA
sample353	IMPACT Successful	CB	FNA
sample354	IMPACT Successful	CB	FNA
sample355	IMPACT Successful	CB	FNA
sample356	IMPACT Successful	CB	FNA
sample357	IMPACT Successful	CB	FNA
sample358	IMPACT Successful	CB	FNA
sample359	IMPACT Successful	CB	Fluid
sample360	IMPACT Successful	CB	FNA
sample361	IMPACT Successful	CB	FNA
sample362	IMPACT Successful	CB	FNA
sample363	IMPACT Successful	CB	FNA
sample364	IMPACT Successful	CB	Fluid
sample365	IMPACT Successful	CB	FNA
sample366	IMPACT Successful	CB	FNA
sample367	IMPACT Successful	CB	FNA
sample368	IMPACT Successful	CB	FNA
sample369	IMPACT Successful	CB	FNA
sample370	IMPACT Successful	CB	FNA
sample371	IMPACT Successful	CB	FNA
sample372	IMPACT Successful	CB	FNA
sample373	IMPACT Successful	CB	FNA
sample374	IMPACT Successful	CB	FNA
sample375	IMPACT Successful	CB	FNA
sample376	IMPACT Successful	CB	FNA
sample377	IMPACT Successful	CB	FNA
sample378	IMPACT Successful	CB	FNA
sample379	IMPACT Successful	CB	FNA
sample380	IMPACT Successful	CB	FNA
sample381	IMPACT Successful	CB	FNA
sample382	IMPACT Successful	CB	FNA
sample383	IMPACT Successful	CB	Fluid
sample384	IMPACT Successful	CB	FNA
sample385	Failure, low coverage	ScfDNA	FNA
sample386	IMPACT Successful	CB	FNA
sample387	IMPACT Successful	CB	FNA
sample388	IMPACT Successful	CB	FNA
sample389	IMPACT Successful	CB	FNA
sample390	IMPACT Successful	CB	FNA
sample391	IMPACT Successful	CB	FNA
sample392	IMPACT Successful	CB	FNA
sample393	IMPACT Successful	CB	FNA
sample394	IMPACT Successful	CB	Fluid
sample395	IMPACT Successful	CB	Fluid
sample396	IMPACT Successful	CB	FNA
sample397	IMPACT Successful	CB	FNA
sample398	IMPACT Successful	CB	FNA
sample399	IMPACT Successful	CB	FNA
sample400	IMPACT Successful	CB	Fluid
sample401	IMPACT Successful	CB	FNA
sample402	IMPACT Successful	CB	FNA
sample403	Failure, Contamination	ScfDNA	FNA
sample404	IMPACT Successful	CB	FNA
sample405	IMPACT Successful	CB	FNA
sample406	IMPACT Successful	CB	FNA
sample407	IMPACT Successful	CB	FNA
sample408	IMPACT Successful	CB	FNA
sample409	IMPACT Successful	CB	FNA
sample410	IMPACT Successful	CB	FNA
sample411	IMPACT Successful	CB	FNA
sample412	IMPACT Successful	CB	FNA
sample413	IMPACT Successful	CB	FNA
sample414	Failure, low DNA quality	ScfDNA	FNA
sample415	IMPACT Successful	CB	FNA
sample416	IMPACT Successful	CB	FNA
sample417	Failure, low coverage	ScfDNA	FNA
sample418	IMPACT Successful	CB	Fluid
sample419	IMPACT Successful	CB	FNA
sample420	IMPACT Successful	CB	Fluid
sample421	IMPACT Successful	CB	Fluid
sample422	Failure, low coverage	ScfDNA	FNA
sample423	IMPACT Successful	CB	FNA
sample424	IMPACT Successful	CB	FNA
sample425	Failure, low coverage	ScfDNA	FNA
sample426	IMPACT Successful	CB	FNA
sample427	IMPACT Successful	CB	FNA
sample428	IMPACT Successful	CB	FNA
sample429	IMPACT Successful	CB	FNA
sample430	IMPACT Successful	CB	FNA
sample431	IMPACT Successful	CB	FNA
sample432	IMPACT Successful	CB	FNA
sample433	Failure, low coverage	ScfDNA	FNA
sample434	IMPACT Successful	CB	Fluid
sample435	IMPACT Successful	CB	Fluid
sample436	IMPACT Successful	CB	FNA
sample437	IMPACT Successful	CB	FNA
sample438	IMPACT Successful	CB	FNA
sample439	IMPACT Successful	CB	FNA
sample440	IMPACT Successful	CB	FNA
sample441	IMPACT Successful	CB	FNA
sample442	IMPACT Successful	CB	FNA
sample443	IMPACT Successful	CB	FNA
sample444	IMPACT Successful	CB	FNA
sample445	IMPACT Successful	CB	FNA
sample446	Failure, low coverage	CB	FNA
sample447	IMPACT Successful	CB	FNA
sample448	IMPACT Successful	CB	FNA
sample449	IMPACT Successful	CB	FNA
sample450	IMPACT Successful	CB	FNA
sample451	IMPACT Successful	CB	FNA
sample452	IMPACT Successful	CB	Fluid
sample453	IMPACT Successful	CB	FNA
sample454	IMPACT Successful	CB	FNA
sample455	IMPACT Successful	CB	FNA
sample456	IMPACT Successful	CB	FNA
sample457	Failure, Contamination	ScfDNA	FNA
sample458	IMPACT Successful	CB	Fluid
sample459	IMPACT Successful	CB	FNA
sample460	IMPACT Successful	CB	FNA
sample461	Failure, low coverage	ScfDNA	FNA
sample462	IMPACT Successful	CB	FNA
sample463	IMPACT Successful	CB	FNA
sample464	IMPACT Successful	CB	FNA
sample465	IMPACT Successful	CB	Fluid
sample466	IMPACT Successful	CB	FNA
sample467	Failure, low coverage	ScfDNA	FNA
sample468	IMPACT Successful	CB	Fluid
sample469	IMPACT Successful	CB	FNA
sample470	IMPACT Successful	CB	FNA
sample471	IMPACT Successful	CB	FNA
sample472	IMPACT Successful	ScfDNA	FNA
sample473	IMPACT Successful	CB	FNA
sample474	IMPACT Successful	CB	FNA
sample475	IMPACT Successful	CB	Fluid
sample476	IMPACT Successful	CB	FNA
sample477	IMPACT Successful	CB	FNA
sample478	IMPACT Successful	CB	Fluid
sample479	IMPACT Successful	CB	FNA
sample480	IMPACT Successful	CB	FNA
sample481	IMPACT Successful	CB	FNA
sample482	IMPACT Successful	CB	FNA
sample483	IMPACT Successful	CB	FNA
sample484	IMPACT Successful	CB	FNA
sample485	IMPACT Successful	CB	FNA
sample486	IMPACT Successful	CB	FNA
sample487	IMPACT Successful	CB	FNA
sample488	IMPACT Successful	CB	FNA
sample489	IMPACT Successful	CB	FNA
sample490	IMPACT Successful	CB	FNA
sample491	IMPACT Successful	CB	FNA
sample492	IMPACT Successful	CB	FNA
sample493	IMPACT Successful	CB	Fluid
sample494	IMPACT Successful	CB	FNA
sample495	IMPACT Successful	CB	FNA
sample496	IMPACT Successful	ScfDNA	FNA
sample497	IMPACT Successful	CB	FNA
sample498	IMPACT Successful	CB	FNA
sample499	IMPACT Successful	CB	FNA
sample500	IMPACT Successful	CB	FNA
sample501	IMPACT Successful	CB	FNA
sample502	IMPACT Successful	CB	FNA
sample503	IMPACT Successful	CB	FNA
sample504	IMPACT Successful	CB	FNA
sample505	IMPACT Successful	CB	Fluid
sample506	IMPACT Successful	CB	FNA
sample507	IMPACT Successful	CB	FNA
sample508	IMPACT Successful	CB	FNA
sample509	IMPACT Successful	ScfDNA	FNA
sample510	IMPACT Successful	CB	FNA
sample511	Failure, low coverage	CB	FNA
sample512	IMPACT Successful	CB	FNA
sample513	IMPACT Successful	CB	FNA
sample514	IMPACT Successful	CB	FNA
sample515	Failure, low coverage	ScfDNA	FNA
sample516	IMPACT Successful	CB	FNA
sample517	IMPACT Successful	CB	FNA
sample518	IMPACT Successful	CB	FNA
sample519	IMPACT Successful	CB	FNA
sample520	IMPACT Successful	CB	FNA
sample521	IMPACT Successful	CB	FNA
sample522	IMPACT Successful	CB	FNA
sample523	IMPACT Successful	CB	Fluid
sample524	IMPACT Successful	CB	FNA
sample525	IMPACT Successful	CB	FNA
sample526	IMPACT Successful	CB	FNA
sample527	IMPACT Successful	CB	FNA
sample528	IMPACT Successful	CB	FNA
sample529	IMPACT Successful	CB	FNA
sample530	IMPACT Successful	CB	FNA
sample531	IMPACT Successful	CB	FNA
sample532	IMPACT Successful	CB	FNA
sample533	IMPACT Successful	CB	FNA
sample534	IMPACT Successful	CB	FNA
sample535	IMPACT Successful	CB	FNA
sample536	Failure, low coverage	ScfDNA	FNA
sample537	IMPACT Successful	ScfDNA	Fluid
sample538	IMPACT Successful	CB	FNA
sample539	IMPACT Successful	CB	FNA
sample540	IMPACT Successful	CB	FNA
sample541	IMPACT Successful	CB	FNA
sample542	IMPACT Successful	CB	FNA
sample543	IMPACT Successful	CB	FNA
sample544	IMPACT Successful	CB	FNA
sample545	IMPACT Successful	CB	FNA
sample546	IMPACT Successful	CB	FNA
sample547	IMPACT Successful	CB	FNA
sample548	IMPACT Successful	CB	FNA
sample549	IMPACT Successful	CB	FNA
sample550	IMPACT Successful	CB	Fluid
sample551	Failure, low coverage	ScfDNA	Fluid
sample552	Failure, low coverage	ScfDNA	FNA
sample553	IMPACT Successful	CB	FNA
sample554	Failure, low coverage	ScfDNA	FNA
sample555	IMPACT Successful	CB	FNA
sample556	IMPACT Successful	CB	FNA
sample557	IMPACT Successful	CB	FNA
sample558	IMPACT Successful	CB	FNA
sample559	IMPACT Successful	CB	FNA
sample560	IMPACT Successful	CB	FNA
sample561	IMPACT Successful	CB	Fluid
sample562	IMPACT Successful	CB	FNA
sample563	IMPACT Successful	CB	FNA
sample564	IMPACT Successful	CB	FNA
sample565	IMPACT Successful	CB	FNA
sample566	IMPACT Successful	CB	FNA
sample567	IMPACT Successful	CB	FNA
sample568	IMPACT Successful	CB	FNA
sample569	IMPACT Successful	CB	FNA
sample570	IMPACT Successful	CB	FNA
sample571	IMPACT Successful	CB	Fluid
sample572	Failure, low coverage	ScfDNA	FNA
sample573	IMPACT Successful	CB	FNA
sample574	IMPACT Successful	CB	FNA
sample575	IMPACT Successful	CB	FNA
sample576	IMPACT Successful	CB	FNA
sample577	IMPACT Successful	CB	FNA
sample578	IMPACT Successful	CB	FNA
sample579	IMPACT Successful	CB	FNA
sample580	IMPACT Successful	CB	FNA
sample581	IMPACT Successful	ScfDNA	FNA
sample582	IMPACT Successful	CB	FNA
sample583	IMPACT Successful	CB	FNA
sample584	IMPACT Successful	CB	FNA
sample585	IMPACT Successful	CB	FNA
sample586	IMPACT Successful	CB	FNA
sample587	IMPACT Successful	CB	FNA
sample588	IMPACT Successful	CB	FNA
sample589	Failure, low coverage	ScfDNA	FNA
sample590	IMPACT Successful	CB	FNA
sample591	IMPACT Successful	CB	FNA
sample592	IMPACT Successful	CB	Fluid
sample593	IMPACT Successful	CB	FNA
sample594	IMPACT Successful	CB	FNA
sample595	IMPACT Successful	CB	Fluid
sample596	IMPACT Successful	CB	FNA
sample597	Failure, low coverage	CB	FNA
sample598	IMPACT Successful	CB	FNA
sample599	IMPACT Successful	CB	FNA
sample600	IMPACT Successful	CB	FNA
sample601	IMPACT Successful	CB	FNA
sample602	IMPACT Successful	CB	FNA
sample603	IMPACT Successful	CB	FNA
sample604	IMPACT Successful	CB	FNA
sample605	IMPACT Successful	CB	FNA
sample606	IMPACT Successful	CB	FNA
sample607	IMPACT Successful	ScfDNA	FNA
sample608	IMPACT Successful	CB	Fluid
sample609	IMPACT Successful	CB	FNA
sample610	IMPACT Successful	CB	FNA
sample611	IMPACT Successful	ScfDNA	FNA
sample612	IMPACT Successful	CB	FNA
sample613	IMPACT Successful	CB	FNA
sample614	IMPACT Successful	CB	FNA
sample615	IMPACT Successful	CB	FNA
sample616	IMPACT Successful	CB	FNA
sample617	IMPACT Successful	CB	FNA
sample618	IMPACT Successful	CB	FNA
sample619	IMPACT Successful	CB	FNA
sample620	IMPACT Successful	CB	Fluid
sample621	IMPACT Successful	CB	FNA
sample622	IMPACT Successful	CB	FNA
sample623	IMPACT Successful	CB	FNA
sample624	IMPACT Successful	CB	FNA
sample625	IMPACT Successful	CB	FNA
sample626	IMPACT Successful	CB	FNA
sample627	IMPACT Successful	CB	FNA
sample628	IMPACT Successful	CB	FNA
sample629	IMPACT Successful	CB	FNA
sample630	IMPACT Successful	CB	FNA
sample631	IMPACT Successful	CB	FNA
sample632	IMPACT Successful	CB	Fluid
sample633	IMPACT Successful	CB	FNA
sample634	IMPACT Successful	CB	FNA
sample635	IMPACT Successful	CB	FNA
sample636	IMPACT Successful	CB	FNA
sample637	IMPACT Successful	CB	FNA
sample638	IMPACT Successful	CB	FNA
sample639	IMPACT Successful	CB	FNA
sample640	IMPACT Successful	CB	FNA
sample641	IMPACT Successful	CB	FNA
sample642	IMPACT Successful	CB	FNA
sample643	IMPACT Successful	CB	FNA
sample644	IMPACT Successful	CB	FNA
sample645	IMPACT Successful	CB	FNA
sample646	IMPACT Successful	CB	FNA
sample647	IMPACT Successful	CB	FNA
sample648	IMPACT Successful	CB	FNA
sample649	IMPACT Successful	CB	FNA
sample650	IMPACT Successful	CB	FNA
sample651	IMPACT Successful	CB	Fluid
sample652	IMPACT Successful	CB	FNA
sample653	IMPACT Successful	CB	FNA
sample654	IMPACT Successful	CB	FNA
sample655	IMPACT Successful	CB	FNA
sample656	Failure, low coverage	ScfDNA	Fluid
sample657	IMPACT Successful	CB	FNA
sample658	IMPACT Successful	CB	FNA
sample659	IMPACT Successful	CB	FNA
sample660	IMPACT Successful	CB	FNA
sample661	IMPACT Successful	CB	Fluid
sample662	IMPACT Successful	CB	FNA
sample663	IMPACT Successful	CB	FNA
sample664	IMPACT Successful	CB	FNA
sample665	IMPACT Successful	CB	FNA
sample666	IMPACT Successful	CB	FNA
sample667	IMPACT Successful	CB	FNA
sample668	IMPACT Successful	CB	Fluid
sample669	IMPACT Successful	CB	FNA
sample670	IMPACT Successful	CB	FNA
sample671	IMPACT Successful	CB	FNA
sample672	IMPACT Successful	CB	FNA
sample673	IMPACT Successful	CB	Fluid
sample674	IMPACT Successful	CB	FNA
sample675	IMPACT Successful	CB	FNA
sample676	IMPACT Successful	ScfDNA	FNA
sample677	IMPACT Successful	CB	FNA
sample678	IMPACT Successful	CB	FNA
sample679	IMPACT Successful	CB	FNA
sample680	IMPACT Successful	CB	Fluid
sample681	IMPACT Successful	CB	FNA
sample682	IMPACT Successful	CB	FNA
sample683	IMPACT Successful	CB	FNA
sample684	IMPACT Successful	CB	FNA
sample685	IMPACT Successful	CB	Fluid
sample686	IMPACT Successful	CB	FNA
sample687	IMPACT Successful	CB	FNA
sample688	IMPACT Successful	CB	Fluid
sample689	IMPACT Successful	CB	FNA
sample690	IMPACT Successful	CB	FNA
sample691	IMPACT Successful	CB	FNA
sample692	IMPACT Successful	CB	FNA
sample693	IMPACT Successful	ScfDNA	FNA
sample694	IMPACT Successful	CB	FNA
sample695	IMPACT Successful	CB	FNA
sample696	IMPACT Successful	CB	FNA
sample697	IMPACT Successful	CB	FNA
sample698	IMPACT Successful	CB	FNA
sample699	IMPACT Successful	CB	FNA
sample700	IMPACT Successful	CB	FNA
sample701	IMPACT Successful	CB	FNA
sample702	IMPACT Successful	CB	FNA
sample703	IMPACT Successful	CB	FNA
sample704	IMPACT Successful	CB	FNA
sample705	IMPACT Successful	CB	FNA
sample706	IMPACT Successful	CB	FNA
sample707	IMPACT Successful	CB	FNA
sample708	IMPACT Successful	CB	FNA
sample709	IMPACT Successful	CB	FNA
sample710	IMPACT Successful	CB	FNA
sample711	IMPACT Successful	CB	FNA
sample712	IMPACT Successful	CB	Fluid
sample713	IMPACT Successful	CB	FNA
sample714	IMPACT Successful	CB	FNA
sample715	IMPACT Successful	ScfDNA	FNA
sample716	IMPACT Successful	CB	FNA
sample717	Failure, low coverage	ScfDNA	Fluid
sample718	IMPACT Successful	CB	FNA
sample719	IMPACT Successful	CB	FNA
sample720	IMPACT Successful	CB	FNA
sample721	IMPACT Successful	CB	FNA
sample722	IMPACT Successful	CB	FNA
sample723	IMPACT Successful	CB	FNA
sample724	IMPACT Successful	CB	FNA
sample725	IMPACT Successful	CB	FNA
sample726	IMPACT Successful	CB	FNA
sample727	IMPACT Successful	CB	FNA
sample728	IMPACT Successful	CB	FNA
sample729	IMPACT Successful	CB	Fluid
sample730	Failure, low coverage	ScfDNA	FNA
sample731	IMPACT Successful	CB	Fluid
sample732	IMPACT Successful	CB	FNA
sample733	IMPACT Successful	CB	FNA
sample734	IMPACT Successful	CB	FNA
sample735	IMPACT Successful	CB	FNA
sample736	IMPACT Successful	CB	FNA
sample737	IMPACT Successful	CB	FNA
sample738	IMPACT Successful	CB	FNA
sample739	IMPACT Successful	CB	FNA
sample740	IMPACT Successful	CB	FNA
sample741	IMPACT Successful	ScfDNA	FNA
sample742	IMPACT Successful	CB	FNA
sample743	IMPACT Successful	CB	FNA
sample744	IMPACT Successful	CB	FNA
sample745	IMPACT Successful	CB	FNA
sample746	IMPACT Successful	CB	FNA
sample747	IMPACT Successful	CB	FNA
sample748	IMPACT Successful	CB	FNA
sample749	IMPACT Successful	CB	FNA
sample750	IMPACT Successful	CB	FNA
sample751	IMPACT Successful	CB	FNA
sample752	IMPACT Successful	CB	FNA
sample753	IMPACT Successful	CB	FNA
sample754	IMPACT Successful	CB	Fluid
sample755	IMPACT Successful	CB	FNA
sample756	IMPACT Successful	CB	FNA
sample757	IMPACT Successful	CB	FNA
sample758	IMPACT Successful	CB	FNA
sample759	IMPACT Successful	ScfDNA	FNA
sample760	IMPACT Successful	CB	FNA
sample761	IMPACT Successful	CB	FNA
sample762	IMPACT Successful	CB	FNA
sample763	IMPACT Successful	CB	FNA
sample764	IMPACT Successful	CB	FNA
sample765	IMPACT Successful	CB	FNA
sample766	IMPACT Successful	CB	FNA
sample767	IMPACT Successful	CB	Fluid
sample768	IMPACT Successful	CB	FNA
sample769	IMPACT Successful	CB	Fluid
sample770	IMPACT Successful	CB	FNA
sample771	IMPACT Successful	CB	FNA
sample772	IMPACT Successful	CB	FNA
sample773	IMPACT Successful	CB	FNA
sample774	IMPACT Successful	CB	FNA
sample775	IMPACT Successful	CB	FNA
sample776	IMPACT Successful	CB	FNA
sample777	IMPACT Successful	CB	FNA
sample778	IMPACT Successful	CB	FNA
sample779	IMPACT Successful	CB	FNA
sample780	IMPACT Successful	CB	FNA
sample781	IMPACT Successful	CB	FNA
sample782	IMPACT Successful	CB	FNA
sample783	IMPACT Successful	CB	FNA
sample784	IMPACT Successful	CB	FNA
sample785	IMPACT Successful	CB	Fluid
sample786	IMPACT Successful	CB	FNA
sample787	IMPACT Successful	CB	FNA
sample788	IMPACT Successful	CB	FNA
sample789	IMPACT Successful	ScfDNA	Fluid
sample790	IMPACT Successful	CB	FNA
sample791	IMPACT Successful	ScfDNA	FNA
sample792	IMPACT Successful	CB	FNA
sample793	IMPACT Successful	CB	Fluid
sample794	Failure, low coverage	ScfDNA	FNA
sample795	IMPACT Successful	CB	FNA
sample796	IMPACT Successful	CB	FNA
sample797	IMPACT Successful	CB	FNA
sample798	IMPACT Successful	CB	FNA
sample799	IMPACT Successful	CB	FNA
sample800	IMPACT Successful	CB	Fluid
sample801	IMPACT Successful	CB	FNA
sample802	IMPACT Successful	CB	FNA
sample803	IMPACT Successful	ScfDNA	FNA
sample804	IMPACT Successful	CB	FNA
sample805	IMPACT Successful	CB	FNA
sample806	IMPACT Successful	CB	FNA
sample807	IMPACT Successful	CB	FNA
sample808	IMPACT Successful	CB	Fluid
sample809	IMPACT Successful	CB	FNA
sample810	IMPACT Successful	CB	FNA
sample811	IMPACT Successful	CB	FNA
sample812	IMPACT Successful	CB	FNA
sample813	IMPACT Successful	CB	FNA
sample814	IMPACT Successful	CB	FNA
sample815	IMPACT Successful	CB	FNA
sample816	IMPACT Successful	CB	FNA
sample817	Failure, low coverage	ScfDNA	FNA
sample818	IMPACT Successful	CB	FNA
sample819	IMPACT Successful	CB	FNA
sample820	IMPACT Successful	CB	FNA
sample821	IMPACT Successful	CB	FNA
sample822	IMPACT Successful	CB	FNA
sample823	Failure, low coverage	ScfDNA	FNA
sample824	IMPACT Successful	CB	FNA
sample825	IMPACT Successful	CB	Fluid
sample826	IMPACT Successful	CB	FNA
sample827	IMPACT Successful	CB	FNA
sample828	IMPACT Successful	CB	FNA
sample829	IMPACT Successful	CB	FNA
sample830	IMPACT Successful	CB	FNA
sample831	IMPACT Successful	CB	FNA
sample832	IMPACT Successful	CB	FNA
sample833	IMPACT Successful	CB	FNA
sample834	IMPACT Successful	CB	Fluid
sample835	IMPACT Successful	CB	FNA
sample836	IMPACT Successful	CB	FNA
sample837	IMPACT Successful	CB	FNA
sample838	IMPACT Successful	CB	FNA
sample839	IMPACT Successful	CB	FNA
sample840	IMPACT Successful	ScfDNA	FNA
sample841	IMPACT Successful	ScfDNA	FNA
sample842	IMPACT Successful	CB	FNA
sample843	IMPACT Successful	CB	FNA
sample844	IMPACT Successful	ScfDNA	FNA
sample845	IMPACT Successful	CB	Fluid
sample846	IMPACT Successful	CB	Fluid
sample847	IMPACT Successful	CB	FNA
sample848	IMPACT Successful	CB	FNA
sample849	IMPACT Successful	CB	FNA
sample850	IMPACT Successful	CB	FNA
sample851	IMPACT Successful	CB	FNA
sample852	IMPACT Successful	CB	Fluid
sample853	Failure, low coverage	ScfDNA	FNA
sample854	IMPACT Successful	CB	Fluid
sample855	IMPACT Successful	CB	FNA
sample856	IMPACT Successful	CB	FNA
sample857	IMPACT Successful	CB	FNA
sample858	IMPACT Successful	ScfDNA	FNA
sample859	IMPACT Successful	CB	FNA
sample860	IMPACT Successful	CB	FNA
sample861	IMPACT Successful	CB	FNA
sample862	IMPACT Successful	CB	FNA
sample863	IMPACT Successful	CB	FNA
sample864	IMPACT Successful	CB	FNA
sample865	IMPACT Successful	CB	FNA
sample866	IMPACT Successful	CB	FNA
sample867	IMPACT Successful	CB	FNA
sample868	IMPACT Successful	CB	FNA
sample869	IMPACT Successful	CB	FNA
sample870	IMPACT Successful	CB	FNA
sample871	IMPACT Successful	CB	FNA
sample872	IMPACT Successful	CB	FNA
sample873	IMPACT Successful	CB	FNA
sample874	IMPACT Successful	CB	FNA
sample875	IMPACT Successful	CB	FNA
sample876	IMPACT Successful	CB	FNA
sample877	IMPACT Successful	CB	FNA
sample878	IMPACT Successful	CB	FNA
sample879	IMPACT Successful	CB	FNA
sample880	IMPACT Successful	CB	FNA
sample881	IMPACT Successful	CB	FNA
sample882	IMPACT Successful	CB	FNA
sample883	IMPACT Successful	CB	FNA
sample884	IMPACT Successful	CB	FNA
sample885	IMPACT Successful	ScfDNA	FNA
sample886	IMPACT Successful	CB	FNA
sample887	IMPACT Successful	CB	FNA
sample888	IMPACT Successful	CB	FNA
sample889	IMPACT Successful	CB	FNA
sample890	IMPACT Successful	CB	FNA
sample891	IMPACT Successful	CB	FNA
sample892	Failure, low coverage	CB	FNA
sample893	IMPACT Successful	CB	FNA
sample894	IMPACT Successful	CB	FNA
sample895	IMPACT Successful	CB	FNA
sample896	IMPACT Successful	CB	FNA
sample897	IMPACT Successful	CB	FNA
sample898	IMPACT Successful	CB	FNA
sample899	IMPACT Successful	CB	FNA
sample900	IMPACT Successful	CB	FNA
sample901	IMPACT Successful	CB	FNA
sample902	IMPACT Successful	CB	FNA
sample903	IMPACT Successful	CB	FNA
sample904	IMPACT Successful	CB	FNA
sample905	IMPACT Successful	CB	FNA
sample906	IMPACT Successful	CB	FNA
sample907	IMPACT Successful	CB	FNA
sample908	IMPACT Successful	CB	FNA
sample909	IMPACT Successful	CB	FNA
sample910	IMPACT Successful	CB	FNA
sample911	IMPACT Successful	CB	Fluid
sample912	IMPACT Successful	CB	FNA
sample913	IMPACT Successful	CB	FNA
sample914	IMPACT Successful	CB	FNA
sample915	IMPACT Successful	CB	FNA
sample916	IMPACT Successful	CB	Fluid
sample917	IMPACT Successful	CB	FNA
sample918	IMPACT Successful	CB	FNA
sample919	IMPACT Successful	CB	FNA
sample920	IMPACT Successful	CB	FNA
sample921	IMPACT Successful	CB	FNA
sample922	IMPACT Successful	CB	Fluid
sample923	IMPACT Successful	CB	FNA
sample924	IMPACT Successful	ScfDNA	FNA
sample925	IMPACT Successful	CB	FNA
sample926	IMPACT Successful	CB	FNA
sample927	IMPACT Successful	CB	FNA
sample928	Failure, low coverage	CB	Fluid
sample929	IMPACT Successful	CB	FNA
sample930	IMPACT Successful	CB	Fluid
sample931	IMPACT Successful	CB	FNA
sample932	IMPACT Successful	CB	FNA
sample933	IMPACT Successful	CB	FNA
sample934	IMPACT Successful	CB	FNA
sample935	IMPACT Successful	CB	FNA
sample936	IMPACT Successful	CB	FNA
sample937	IMPACT Successful	CB	FNA
sample938	IMPACT Successful	CB	FNA
sample939	IMPACT Successful	CB	FNA
sample940	IMPACT Successful	CB	FNA
sample941	IMPACT Successful	ScfDNA	FNA
sample942	IMPACT Successful	CB	FNA
sample943	IMPACT Successful	CB	FNA
sample944	IMPACT Successful	CB	FNA
sample945	IMPACT Successful	CB	FNA
sample946	IMPACT Successful	CB	FNA
sample947	IMPACT Successful	ScfDNA	FNA
sample948	IMPACT Successful	CB	FNA
sample949	IMPACT Successful	CB	FNA
sample950	IMPACT Successful	CB	FNA
sample951	IMPACT Successful	CB	FNA
sample952	IMPACT Successful	ScfDNA	FNA
sample953	IMPACT Successful	CB	Fluid
sample954	IMPACT Successful	CB	FNA
sample955	IMPACT Successful	CB	FNA
sample956	IMPACT Successful	CB	FNA
sample957	IMPACT Successful	CB	FNA
sample958	IMPACT Successful	CB	FNA
sample959	IMPACT Successful	CB	FNA
sample960	IMPACT Successful	CB	FNA
sample961	IMPACT Successful	CB	FNA
sample962	IMPACT Successful	CB	FNA
sample963	IMPACT Successful	CB	FNA
sample964	IMPACT Successful	CB	FNA
sample965	IMPACT Successful	CB	Fluid
sample966	IMPACT Successful	CB	FNA
sample967	IMPACT Successful	CB	FNA
sample968	IMPACT Successful	CB	FNA
sample969	IMPACT Successful	CB	FNA
sample970	IMPACT Successful	CB	FNA
sample971	IMPACT Successful	CB	Fluid
sample972	IMPACT Successful	CB	FNA
sample973	IMPACT Successful	CB	FNA
sample974	Canceled Test	ScfDNA	FNA
sample975	IMPACT Successful	CB	FNA
sample976	IMPACT Successful	CB	FNA
sample977	IMPACT Successful	CB	Fluid
sample978	IMPACT Successful	CB	FNA
sample979	IMPACT Successful	CB	FNA
sample980	IMPACT Successful	CB	FNA
sample981	IMPACT Successful	CB	FNA
sample982	IMPACT Successful	CB	FNA
sample983	IMPACT Successful	CB	FNA
sample984	IMPACT Successful	CB	FNA
sample985	IMPACT Successful	CB	FNA
sample986	IMPACT Successful	CB	FNA
sample987	Failure, low coverage	ScfDNA	FNA
sample988	IMPACT Successful	CB	FNA
sample989	IMPACT Successful	ScfDNA	FNA
sample990	IMPACT Successful	CB	FNA
sample991	IMPACT Successful	CB	FNA
sample992	IMPACT Successful	CB	FNA
sample993	IMPACT Successful	CB	FNA
sample994	Failure, low coverage	ScfDNA	Fluid
sample995	IMPACT Successful	CB	FNA
sample996	IMPACT Successful	CB	FNA
sample997	IMPACT Successful	CB	Fluid
sample998	IMPACT Successful	CB	FNA
sample999	IMPACT Successful	CB	Fluid
sample1000	IMPACT Successful	CB	FNA
sample1001	IMPACT Successful	CB	FNA
sample1002	IMPACT Successful	CB	FNA
sample1003	IMPACT Successful	CB	Fluid
sample1004	IMPACT Successful	CB	FNA
sample1005	IMPACT Successful	CB	FNA
sample1006	IMPACT Successful	CB	FNA
sample1007	IMPACT Successful	CB	FNA
sample1008	IMPACT Successful	CB	FNA
sample1009	IMPACT Successful	CB	FNA
sample1010	IMPACT Successful	CB	FNA
sample1011	IMPACT Successful	CB	FNA
sample1012	IMPACT Successful	CB	FNA
sample1013	IMPACT Successful	CB	FNA
sample1014	IMPACT Successful	CB	FNA
sample1015	IMPACT Successful	ScfDNA	FNA
sample1016	IMPACT Successful	ScfDNA	FNA
sample1017	IMPACT Successful	CB	Fluid
sample1018	IMPACT Successful	CB	Fluid
sample1019	IMPACT Successful	CB	FNA
sample1020	IMPACT Successful	CB	FNA
sample1021	IMPACT Successful	CB	Fluid
sample1022	IMPACT Successful	CB	FNA
sample1023	IMPACT Successful	CB	FNA
sample1024	IMPACT Successful	CB	FNA
sample1025	IMPACT Successful	CB	Fluid
sample1026	IMPACT Successful	ScfDNA	FNA
sample1027	IMPACT Successful	CB	FNA
sample1028	IMPACT Successful	CB	FNA
sample1029	IMPACT Successful	CB	FNA
sample1030	IMPACT Successful	CB	FNA
sample1031	IMPACT Successful	CB	FNA
sample1032	IMPACT Successful	CB	FNA
sample1033	IMPACT Successful	CB	FNA
sample1034	IMPACT Successful	CB	FNA
sample1035	IMPACT Successful	CB	FNA
sample1036	IMPACT Successful	CB	FNA
sample1037	IMPACT Successful	CB	FNA
sample1038	IMPACT Successful	CB	FNA
sample1039	IMPACT Successful	CB	FNA
sample1040	IMPACT Successful	CB	FNA
sample1041	IMPACT Successful	CB	FNA
sample1042	IMPACT Successful	CB	Fluid
sample1043	IMPACT Successful	CB	Fluid
sample1044	IMPACT Successful	CB	FNA
sample1045	IMPACT Successful	ScfDNA	Fluid
sample1046	IMPACT Successful	CB	Fluid
sample1047	IMPACT Successful	CB	FNA
sample1048	IMPACT Successful	ScfDNA	FNA
sample1049	IMPACT Successful	CB	FNA
sample1050	IMPACT Successful	CB	FNA
sample1051	IMPACT Successful	CB	FNA
sample1052	IMPACT Successful	CB	FNA
sample1053	IMPACT Successful	CB	FNA
sample1054	IMPACT Successful	CB	FNA
sample1055	IMPACT Successful	CB	FNA
sample1056	IMPACT Successful	ScfDNA	FNA
sample1057	IMPACT Successful	ScfDNA	FNA
sample1058	IMPACT Successful	CB	FNA
sample1059	IMPACT Successful	CB	FNA
sample1060	IMPACT Successful	CB	FNA
sample1061	IMPACT Successful	CB	FNA
sample1062	IMPACT Successful	CB	FNA
sample1063	IMPACT Successful	CB	FNA
sample1064	IMPACT Successful	CB	FNA
sample1065	IMPACT Successful	CB	FNA
sample1066	IMPACT Successful	CB	FNA
sample1067	IMPACT Successful	CB	FNA
sample1068	IMPACT Successful	CB	FNA
sample1069	IMPACT Successful	CB	FNA
sample1070	IMPACT Successful	ScfDNA	FNA
sample1071	IMPACT Successful	CB	FNA
sample1072	IMPACT Successful	CB	Fluid
sample1073	IMPACT Successful	CB	FNA
sample1074	IMPACT Successful	CB	FNA
sample1075	IMPACT Successful	CB	Fluid
sample1076	IMPACT Successful	CB	FNA
sample1077	IMPACT Successful	CB	Fluid
sample1078	IMPACT Successful	CB	FNA
sample1079	IMPACT Successful	CB	Fluid
sample1080	IMPACT Successful	CB	FNA
sample1081	Failure, low coverage	ScfDNA	Fluid
sample1082	IMPACT Successful	CB	FNA
sample1083	IMPACT Successful	CB	FNA
sample1084	IMPACT Successful	CB	Fluid
sample1085	IMPACT Successful	CB	FNA
sample1086	IMPACT Successful	CB	FNA
sample1087	IMPACT Successful	CB	FNA
sample1088	Failure, low coverage	ScfDNA	Fluid
sample1089	IMPACT Successful	CB	FNA
sample1090	IMPACT Successful	CB	FNA
sample1091	IMPACT Successful	CB	FNA
sample1092	IMPACT Successful	CB	FNA
sample1093	IMPACT Successful	CB	FNA
sample1094	IMPACT Successful	CB	FNA
sample1095	IMPACT Successful	CB	FNA
sample1096	IMPACT Successful	CB	FNA
sample1097	IMPACT Successful	CB	FNA
sample1098	IMPACT Successful	CB	FNA
sample1099	IMPACT Successful	CB	Fluid
sample1100	IMPACT Successful	CB	FNA
sample1101	IMPACT Successful	CB	FNA
sample1102	IMPACT Successful	CB	Fluid
sample1103	IMPACT Successful	CB	FNA
sample1104	IMPACT Successful	CB	FNA
sample1105	IMPACT Successful	CB	FNA
sample1106	IMPACT Successful	CB	FNA
sample1107	IMPACT Successful	CB	FNA
sample1108	IMPACT Successful	CB	FNA
sample1109	IMPACT Successful	CB	Fluid
sample1110	IMPACT Successful	CB	FNA
sample1111	IMPACT Successful	CB	FNA
sample1112	IMPACT Successful	ScfDNA	FNA
sample1113	IMPACT Successful	CB	FNA
sample1114	IMPACT Successful	CB	FNA
sample1115	IMPACT Successful	CB	FNA
sample1116	IMPACT Successful	CB	FNA
sample1117	IMPACT Successful	CB	FNA
sample1118	IMPACT Successful	CB	FNA
sample1119	IMPACT Successful	CB	FNA
sample1120	IMPACT Successful	ScfDNA	FNA
sample1121	IMPACT Successful	CB	FNA
sample1122	IMPACT Successful	CB	FNA
sample1123	IMPACT Successful	CB	FNA
sample1124	IMPACT Successful	CB	FNA
sample1125	IMPACT Successful	CB	FNA
sample1126	IMPACT Successful	CB	FNA
sample1127	IMPACT Successful	CB	FNA
sample1128	IMPACT Successful	CB	FNA
sample1129	IMPACT Successful	CB	FNA
sample1130	IMPACT Successful	CB	FNA
sample1131	IMPACT Successful	CB	FNA
sample1132	IMPACT Successful	CB	FNA
sample1133	IMPACT Successful	CB	FNA
sample1134	IMPACT Successful	CB	FNA
sample1135	IMPACT Successful	CB	FNA
sample1136	IMPACT Successful	CB	FNA
sample1137	IMPACT Successful	CB	FNA
sample1138	IMPACT Successful	CB	FNA
sample1139	IMPACT Successful	CB	FNA
sample1140	IMPACT Successful	CB	FNA
sample1141	IMPACT Successful	CB	Fluid
sample1142	IMPACT Successful	CB	FNA
sample1143	IMPACT Successful	CB	Fluid
sample1144	IMPACT Successful	CB	FNA
sample1145	IMPACT Successful	CB	FNA
sample1146	IMPACT Successful	CB	FNA
sample1147	IMPACT Successful	CB	FNA
sample1148	IMPACT Successful	CB	FNA
sample1149	IMPACT Successful	CB	FNA
sample1150	IMPACT Successful	CB	FNA
sample1151	IMPACT Successful	CB	FNA
sample1152	IMPACT Successful	CB	FNA
sample1153	IMPACT Successful	CB	FNA
sample1154	IMPACT Successful	CB	FNA
sample1155	IMPACT Successful	CB	FNA
sample1156	IMPACT Successful	CB	FNA
sample1157	IMPACT Successful	CB	FNA
sample1158	IMPACT Successful	CB	Fluid
sample1159	IMPACT Successful	CB	FNA
sample1160	IMPACT Successful	CB	FNA
sample1161	IMPACT Successful	CB	FNA
sample1162	IMPACT Successful	CB	Fluid
sample1163	IMPACT Successful	CB	FNA
sample1164	IMPACT Successful	CB	FNA
sample1165	IMPACT Successful	CB	FNA
sample1166	IMPACT Successful	CB	FNA
sample1167	IMPACT Successful	CB	FNA
sample1168	IMPACT Successful	CB	FNA
sample1169	IMPACT Successful	CB	FNA
sample1170	IMPACT Successful	CB	FNA
sample1171	IMPACT Successful	CB	FNA
sample1172	IMPACT Successful	CB	FNA
sample1173	IMPACT Successful	CB	FNA
sample1174	IMPACT Successful	CB	Fluid
sample1175	IMPACT Successful	CB	FNA
sample1176	IMPACT Successful	CB	FNA
sample1177	IMPACT Successful	CB	FNA
sample1178	IMPACT Successful	CB	FNA
sample1179	IMPACT Successful	CB	FNA
sample1180	IMPACT Successful	CB	FNA
sample1181	IMPACT Successful	CB	FNA
sample1182	IMPACT Successful	ScfDNA	FNA
sample1183	IMPACT Successful	CB	FNA
sample1184	IMPACT Successful	CB	FNA
sample1185	IMPACT Successful	CB	FNA
sample1186	IMPACT Successful	CB	FNA
sample1187	IMPACT Successful	CB	FNA
sample1188	IMPACT Successful	CB	FNA
sample1189	IMPACT Successful	CB	FNA
sample1190	IMPACT Successful	CB	FNA
sample1191	IMPACT Successful	CB	FNA
sample1192	IMPACT Successful	CB	Fluid
sample1193	IMPACT Successful	CB	FNA
sample1194	Failure, low coverage	ScfDNA	FNA
sample1195	IMPACT Successful	CB	FNA
sample1196	IMPACT Successful	CB	FNA
sample1197	IMPACT Successful	CB	FNA
sample1198	IMPACT Successful	CB	FNA
sample1199	IMPACT Successful	CB	FNA
sample1200	IMPACT Successful	CB	FNA
sample1201	IMPACT Successful	CB	FNA
sample1202	IMPACT Successful	CB	FNA
sample1203	IMPACT Successful	CB	Fluid
sample1204	IMPACT Successful	CB	FNA
sample1205	IMPACT Successful	CB	Fluid
sample1206	IMPACT Successful	CB	FNA
sample1207	IMPACT Successful	CB	FNA
sample1208	IMPACT Successful	CB	FNA
sample1209	IMPACT Successful	CB	Fluid
sample1210	IMPACT Successful	CB	FNA
sample1211	IMPACT Successful	CB	FNA
sample1212	IMPACT Successful	CB	FNA
sample1213	IMPACT Successful	CB	FNA
sample1214	IMPACT Successful	ScfDNA	Fluid
sample1215	IMPACT Successful	CB	FNA
sample1216	IMPACT Successful	CB	FNA
sample1217	IMPACT Successful	CB	FNA
sample1218	IMPACT Successful	CB	FNA
sample1219	IMPACT Successful	CB	FNA
sample1220	IMPACT Successful	CB	FNA
sample1221	IMPACT Successful	CB	FNA
sample1222	IMPACT Successful	CB	FNA
sample1223	IMPACT Successful	CB	FNA
sample1224	IMPACT Successful	CB	FNA
sample1225	IMPACT Successful	CB	FNA
sample1226	IMPACT Successful	CB	FNA
sample1227	IMPACT Successful	CB	FNA
sample1228	IMPACT Successful	CB	FNA
sample1229	IMPACT Successful	CB	FNA
sample1230	IMPACT Successful	CB	FNA
sample1231	IMPACT Successful	CB	Fluid
sample1232	IMPACT Successful	CB	FNA
sample1233	IMPACT Successful	ScfDNA	FNA
sample1234	IMPACT Successful	CB	FNA
sample1235	IMPACT Successful	CB	FNA
sample1236	IMPACT Successful	CB	FNA
sample1237	IMPACT Successful	ScfDNA	FNA
sample1238	IMPACT Successful	CB	FNA
sample1239	IMPACT Successful	CB	FNA
sample1240	IMPACT Successful	CB	FNA
sample1241	IMPACT Successful	CB	FNA
sample1242	IMPACT Successful	CB	FNA
sample1243	IMPACT Successful	CB	FNA
sample1244	IMPACT Successful	CB	FNA
sample1245	IMPACT Successful	ScfDNA	FNA
sample1246	IMPACT Successful	CB	FNA
sample1247	IMPACT Successful	ScfDNA	FNA
sample1248	IMPACT Successful	CB	Fluid
sample1249	IMPACT Successful	CB	FNA
sample1250	IMPACT Successful	CB	FNA
sample1251	IMPACT Successful	CB	Fluid
sample1252	IMPACT Successful	CB	FNA
sample1253	IMPACT Successful	CB	FNA
sample1254	IMPACT Successful	CB	Fluid
sample1255	IMPACT Successful	CB	FNA
sample1256	IMPACT Successful	CB	FNA
sample1257	IMPACT Successful	CB	FNA
sample1258	IMPACT Successful	CB	FNA
sample1259	IMPACT Successful	CB	FNA
sample1260	IMPACT Successful	CB	FNA
sample1261	IMPACT Successful	CB	FNA
sample1262	IMPACT Successful	CB	FNA
sample1263	IMPACT Successful	ScfDNA	FNA
sample1264	IMPACT Successful	CB	FNA
sample1265	IMPACT Successful	CB	Fluid
sample1266	IMPACT Successful	CB	FNA
sample1267	IMPACT Successful	CB	FNA
sample1268	IMPACT Successful	CB	FNA
sample1269	IMPACT Successful	CB	FNA
sample1270	IMPACT Successful	ScfDNA	FNA
sample1271	IMPACT Successful	CB	FNA
sample1272	IMPACT Successful	CB	FNA
sample1273	IMPACT Successful	CB	Fluid
sample1274	IMPACT Successful	CB	FNA
sample1275	IMPACT Successful	CB	FNA
sample1276	IMPACT Successful	CB	FNA
sample1277	IMPACT Successful	CB	FNA
sample1278	IMPACT Successful	CB	FNA
sample1279	IMPACT Successful	CB	FNA
sample1280	IMPACT Successful	CB	FNA
sample1281	IMPACT Successful	CB	FNA
sample1282	IMPACT Successful	CB	FNA
sample1283	IMPACT Successful	CB	FNA
sample1284	IMPACT Successful	CB	FNA
sample1285	IMPACT Successful	CB	FNA
sample1286	IMPACT Successful	CB	FNA
sample1287	IMPACT Successful	ScfDNA	FNA
sample1288	IMPACT Successful	CB	FNA
sample1289	IMPACT Successful	ScfDNA	FNA
sample1290	IMPACT Successful	CB	FNA
sample1291	IMPACT Successful	CB	FNA
sample1292	IMPACT Successful	CB	FNA
sample1293	IMPACT Successful	CB	FNA
sample1294	IMPACT Successful	CB	FNA
sample1295	IMPACT Successful	CB	FNA
sample1296	IMPACT Successful	CB	FNA
sample1297	IMPACT Successful	CB	FNA
sample1298	IMPACT Successful	CB	FNA
sample1299	IMPACT Successful	CB	FNA
sample1300	IMPACT Successful	CB	FNA
sample1301	IMPACT Successful	CB	FNA
sample1302	IMPACT Successful	CB	FNA
sample1303	IMPACT Successful	CB	Fluid
sample1304	IMPACT Successful	CB	FNA
sample1305	IMPACT Successful	ScfDNA	FNA
sample1306	IMPACT Successful	CB	Fluid
sample1307	IMPACT Successful	CB	FNA
sample1308	IMPACT Successful	ScfDNA	FNA
sample1309	IMPACT Successful	CB	FNA
sample1310	IMPACT Successful	CB	FNA
sample1311	IMPACT Successful	CB	FNA
sample1312	IMPACT Successful	CB	FNA
sample1313	IMPACT Successful	CB	FNA
sample1314	IMPACT Successful	CB	FNA
sample1315	IMPACT Successful	CB	FNA
sample1316	IMPACT Successful	CB	FNA
sample1317	IMPACT Successful	CB	FNA
sample1318	IMPACT Successful	CB	FNA
sample1319	IMPACT Successful	ScfDNA	FNA
sample1320	IMPACT Successful	CB	FNA
sample1321	IMPACT Successful	CB	FNA
sample1322	IMPACT Successful	CB	FNA
sample1323	IMPACT Successful	CB	FNA
sample1324	IMPACT Successful	CB	Fluid
sample1325	IMPACT Successful	CB	FNA
sample1326	IMPACT Successful	CB	FNA
sample1327	IMPACT Successful	CB	FNA
sample1328	IMPACT Successful	CB	FNA
sample1329	IMPACT Successful	CB	FNA
sample1330	IMPACT Successful	CB	Fluid
sample1331	IMPACT Successful	CB	FNA
sample1332	IMPACT Successful	CB	FNA
sample1333	IMPACT Successful	CB	FNA
sample1334	IMPACT Successful	CB	FNA
sample1335	IMPACT Successful	CB	FNA
sample1336	IMPACT Successful	CB	FNA
sample1337	IMPACT Successful	CB	FNA
sample1338	IMPACT Successful	CB	FNA
sample1339	IMPACT Successful	CB	FNA
sample1340	IMPACT Successful	CB	FNA
sample1341	IMPACT Successful	CB	FNA
sample1342	IMPACT Successful	CB	FNA
sample1343	IMPACT Successful	CB	FNA
sample1344	IMPACT Successful	CB	FNA
sample1345	IMPACT Successful	CB	Fluid
sample1346	IMPACT Successful	CB	FNA
sample1347	IMPACT Successful	CB	FNA
sample1348	IMPACT Successful	CB	FNA
sample1349	IMPACT Successful	CB	FNA
sample1350	IMPACT Successful	CB	FNA
sample1351	IMPACT Successful	CB	FNA
sample1352	IMPACT Successful	ScfDNA	FNA
sample1353	IMPACT Successful	CB	FNA
sample1354	IMPACT Successful	CB	FNA
sample1355	IMPACT Successful	CB	FNA
sample1356	IMPACT Successful	CB	FNA
sample1357	IMPACT Successful	CB	FNA
sample1358	IMPACT Successful	CB	FNA
sample1359	IMPACT Successful	CB	FNA
sample1360	IMPACT Successful	CB	FNA
sample1361	IMPACT Successful	CB	Fluid
sample1362	IMPACT Successful	CB	FNA
sample1363	IMPACT Successful	CB	FNA
sample1364	IMPACT Successful	CB	Fluid
sample1365	IMPACT Successful	CB	FNA
sample1366	IMPACT Successful	CB	Fluid
sample1367	IMPACT Successful	CB	FNA
sample1368	IMPACT Successful	CB	FNA
sample1369	IMPACT Successful	CB	Fluid
sample1370	IMPACT Successful	CB	FNA
sample1371	IMPACT Successful	CB	FNA
sample1372	IMPACT Successful	CB	FNA
sample1373	IMPACT Successful	CB	FNA
sample1374	IMPACT Successful	CB	FNA
sample1375	IMPACT Successful	CB	FNA
sample1376	IMPACT Successful	CB	FNA
sample1377	IMPACT Successful	CB	Fluid
sample1378	IMPACT Successful	CB	FNA
sample1379	IMPACT Successful	CB	FNA
sample1380	IMPACT Successful	CB	FNA
sample1381	IMPACT Successful	CB	FNA
sample1382	IMPACT Successful	CB	FNA
sample1383	IMPACT Successful	CB	FNA
sample1384	IMPACT Successful	CB	FNA
sample1385	IMPACT Successful	CB	Fluid
sample1386	IMPACT Successful	CB	FNA
sample1387	Failure, low coverage	ScfDNA	FNA
sample1388	IMPACT Successful	CB	FNA
sample1389	IMPACT Successful	CB	FNA
sample1390	IMPACT Successful	CB	FNA
sample1391	IMPACT Successful	CB	Fluid
sample1392	IMPACT Successful	CB	FNA
sample1393	IMPACT Successful	CB	Fluid
sample1394	IMPACT Successful	CB	FNA
sample1395	IMPACT Successful	CB	FNA
sample1396	IMPACT Successful	CB	Fluid
sample1397	IMPACT Successful	CB	FNA
sample1398	IMPACT Successful	CB	FNA
sample1399	IMPACT Successful	CB	FNA
sample1400	IMPACT Successful	CB	FNA
sample1401	IMPACT Successful	CB	FNA
sample1402	IMPACT Successful	CB	FNA
sample1403	IMPACT Successful	CB	FNA
sample1404	IMPACT Successful	CB	FNA
sample1405	IMPACT Successful	CB	FNA
sample1406	IMPACT Successful	CB	FNA
sample1407	IMPACT Successful	CB	FNA
sample1408	IMPACT Successful	CB	FNA
sample1409	IMPACT Successful	CB	FNA
sample1410	IMPACT Successful	CB	FNA
sample1411	IMPACT Successful	CB	FNA
sample1412	IMPACT Successful	CB	FNA
sample1413	IMPACT Successful	CB	FNA
sample1414	IMPACT Successful	CB	FNA
sample1415	IMPACT Successful	CB	FNA
sample1416	IMPACT Successful	CB	FNA
sample1417	IMPACT Successful	ScfDNA	FNA
sample1418	IMPACT Successful	CB	FNA
sample1419	IMPACT Successful	ScfDNA	FNA
sample1420	IMPACT Successful	ScfDNA	FNA
sample1421	IMPACT Successful	CB	FNA
sample1422	IMPACT Successful	CB	FNA
sample1423	IMPACT Successful	CB	FNA
sample1424	IMPACT Successful	CB	FNA
sample1425	IMPACT Successful	CB	FNA
sample1426	IMPACT Successful	ScfDNA	FNA
sample1427	IMPACT Successful	CB	Fluid
sample1428	IMPACT Successful	CB	FNA
sample1429	IMPACT Successful	CB	FNA
sample1430	IMPACT Successful	CB	FNA
sample1431	IMPACT Successful	CB	FNA
sample1432	IMPACT Successful	CB	FNA
sample1433	IMPACT Successful	CB	FNA
sample1434	IMPACT Successful	CB	FNA
sample1435	IMPACT Successful	CB	FNA
sample1436	IMPACT Successful	CB	Fluid
sample1437	IMPACT Successful	CB	FNA
sample1438	IMPACT Successful	CB	FNA
sample1439	IMPACT Successful	CB	FNA
sample1440	IMPACT Successful	CB	FNA
sample1441	IMPACT Successful	CB	FNA
sample1442	IMPACT Successful	CB	FNA
sample1443	IMPACT Successful	CB	FNA
sample1444	IMPACT Successful	CB	FNA
sample1445	IMPACT Successful	CB	Fluid
sample1446	IMPACT Successful	CB	FNA
sample1447	IMPACT Successful	CB	FNA
sample1448	IMPACT Successful	CB	Fluid
sample1449	IMPACT Successful	CB	FNA
sample1450	IMPACT Successful	CB	FNA
sample1451	IMPACT Successful	CB	FNA
sample1452	IMPACT Successful	CB	FNA
sample1453	IMPACT Successful	CB	FNA
sample1454	IMPACT Successful	CB	FNA
sample1455	IMPACT Successful	CB	FNA
sample1456	IMPACT Successful	CB	Fluid
sample1457	IMPACT Successful	CB	FNA
sample1458	IMPACT Successful	CB	Fluid
sample1459	IMPACT Successful	CB	FNA
sample1460	IMPACT Successful	CB	FNA
sample1461	IMPACT Successful	CB	FNA
sample1462	IMPACT Successful	CB	FNA
sample1463	IMPACT Successful	CB	FNA
sample1464	IMPACT Successful	CB	FNA
sample1465	IMPACT Successful	CB	FNA
sample1466	IMPACT Successful	CB	FNA
sample1467	IMPACT Successful	CB	FNA
sample1468	IMPACT Successful	ScfDNA	Fluid
sample1469	IMPACT Successful	CB	Fluid
sample1470	IMPACT Successful	CB	FNA
sample1471	IMPACT Successful	CB	FNA
sample1472	IMPACT Successful	CB	FNA
sample1473	IMPACT Successful	CB	Fluid
sample1474	IMPACT Successful	CB	FNA
sample1475	Failure, low coverage	CB	FNA
sample1476	IMPACT Successful	CB	FNA
sample1477	IMPACT Successful	CB	FNA
sample1478	IMPACT Successful	CB	FNA
sample1479	IMPACT Successful	ScfDNA	FNA
sample1480	IMPACT Successful	CB	FNA
sample1481	IMPACT Successful	CB	FNA
sample1482	IMPACT Successful	ScfDNA	FNA
sample1483	IMPACT Successful	CB	FNA
sample1484	IMPACT Successful	CB	FNA
sample1485	IMPACT Successful	CB	FNA
sample1486	IMPACT Successful	CB	FNA
sample1487	IMPACT Successful	CB	FNA
sample1488	IMPACT Successful	CB	FNA
sample1489	IMPACT Successful	CB	FNA
sample1490	IMPACT Successful	CB	FNA
sample1491	IMPACT Successful	CB	FNA
sample1492	IMPACT Successful	CB	FNA
sample1493	IMPACT Successful	CB	FNA
sample1494	IMPACT Successful	CB	FNA
sample1495	IMPACT Successful	CB	FNA
sample1496	IMPACT Successful	ScfDNA	Fluid
sample1497	IMPACT Successful	CB	FNA
sample1498	IMPACT Successful	CB	FNA
sample1499	IMPACT Successful	CB	FNA
sample1500	IMPACT Successful	CB	Fluid
sample1501	IMPACT Successful	CB	FNA
sample1502	IMPACT Successful	CB	FNA
sample1503	IMPACT Successful	CB	FNA
sample1504	IMPACT Successful	CB	FNA
sample1505	IMPACT Successful	CB	FNA
sample1506	IMPACT Successful	CB	FNA
sample1507	IMPACT Successful	CB	FNA
sample1508	IMPACT Successful	CB	Fluid
sample1509	IMPACT Successful	CB	FNA
sample1510	IMPACT Successful	CB	FNA
sample1511	IMPACT Successful	CB	FNA
sample1512	IMPACT Successful	CB	FNA
sample1513	IMPACT Successful	CB	FNA
sample1514	IMPACT Successful	CB	FNA
sample1515	IMPACT Successful	CB	FNA
sample1516	IMPACT Successful	CB	FNA
sample1517	IMPACT Successful	CB	FNA
sample1518	IMPACT Successful	CB	FNA
sample1519	IMPACT Successful	CB	FNA
sample1520	IMPACT Successful	CB	FNA
sample1521	IMPACT Successful	CB	FNA
sample1522	IMPACT Successful	CB	FNA
sample1523	IMPACT Successful	CB	Fluid
sample1524	IMPACT Successful	CB	FNA
sample1525	IMPACT Successful	CB	FNA
sample1526	IMPACT Successful	CB	FNA
sample1527	IMPACT Successful	CB	FNA
sample1528	IMPACT Successful	CB	FNA
sample1529	IMPACT Successful	CB	FNA
sample1530	IMPACT Successful	CB	FNA
sample1531	IMPACT Successful	CB	Fluid
sample1532	IMPACT Successful	CB	FNA
sample1533	IMPACT Successful	CB	FNA
sample1534	IMPACT Successful	CB	FNA
sample1535	IMPACT Successful	CB	FNA
sample1536	IMPACT Successful	CB	FNA
sample1537	IMPACT Successful	CB	FNA
sample1538	IMPACT Successful	CB	FNA
sample1539	IMPACT Successful	CB	FNA
sample1540	IMPACT Successful	CB	FNA
sample1541	IMPACT Successful	CB	FNA
sample1542	IMPACT Successful	CB	FNA
sample1543	IMPACT Successful	CB	FNA
sample1544	IMPACT Successful	CB	FNA
sample1545	IMPACT Successful	CB	FNA
sample1546	IMPACT Successful	CB	FNA
sample1547	IMPACT Successful	CB	FNA
sample1548	IMPACT Successful	CB	FNA
sample1549	IMPACT Successful	CB	Fluid
sample1550	IMPACT Successful	CB	FNA
sample1551	IMPACT Successful	ScfDNA	FNA
sample1552	IMPACT Successful	CB	FNA
sample1553	IMPACT Successful	CB	FNA
sample1554	IMPACT Successful	CB	FNA
sample1555	IMPACT Successful	CB	FNA
sample1556	IMPACT Successful	CB	FNA
sample1557	IMPACT Successful	CB	FNA
sample1558	IMPACT Successful	ScfDNA	FNA
sample1559	IMPACT Successful	CB	FNA
sample1560	IMPACT Successful	CB	FNA
sample1561	IMPACT Successful	CB	FNA
sample1562	IMPACT Successful	CB	FNA
sample1563	IMPACT Successful	CB	FNA
sample1564	IMPACT Successful	CB	FNA
sample1565	IMPACT Successful	CB	FNA
sample1566	IMPACT Successful	CB	FNA
sample1567	IMPACT Successful	ScfDNA	FNA
sample1568	IMPACT Successful	CB	Fluid
sample1569	Failure, low coverage	ScfDNA	FNA
sample1570	IMPACT Successful	CB	FNA
sample1571	IMPACT Successful	CB	FNA
sample1572	IMPACT Successful	CB	FNA
sample1573	IMPACT Successful	CB	FNA
sample1574	IMPACT Successful	CB	FNA
sample1575	IMPACT Successful	CB	FNA
sample1576	IMPACT Successful	ScfDNA	Fluid
sample1577	IMPACT Successful	CB	FNA
sample1578	IMPACT Successful	CB	FNA
sample1579	IMPACT Successful	CB	FNA
sample1580	IMPACT Successful	CB	FNA
sample1581	IMPACT Successful	CB	FNA
sample1582	IMPACT Successful	CB	FNA
sample1583	IMPACT Successful	CB	FNA
sample1584	Canceled Test	ScfDNA	FNA
sample1585	Canceled Test	ScfDNA	FNA
sample1586	IMPACT Successful	CB	FNA
sample1587	IMPACT Successful	CB	FNA
sample1588	IMPACT Successful	CB	FNA
sample1589	IMPACT Successful	CB	Fluid
sample1590	IMPACT Successful	CB	FNA
sample1591	IMPACT Successful	CB	Fluid
sample1592	IMPACT Successful	ScfDNA	FNA
sample1593	IMPACT Successful	CB	FNA
sample1594	IMPACT Successful	CB	FNA
sample1595	IMPACT Successful	CB	FNA
sample1596	IMPACT Successful	CB	FNA
sample1597	IMPACT Successful	CB	FNA
sample1598	IMPACT Successful	CB	FNA
sample1599	IMPACT Successful	CB	FNA
sample1600	IMPACT Successful	CB	FNA
sample1601	IMPACT Successful	CB	FNA
sample1602	IMPACT Successful	CB	FNA
sample1603	IMPACT Successful	CB	FNA
sample1604	IMPACT Successful	CB	FNA
sample1605	IMPACT Successful	CB	Fluid
sample1606	IMPACT Successful	CB	FNA
sample1607	IMPACT Successful	CB	FNA
sample1608	IMPACT Successful	CB	FNA
sample1609	IMPACT Successful	CB	FNA
sample1610	IMPACT Successful	CB	Fluid
sample1611	IMPACT Successful	CB	FNA
sample1612	IMPACT Successful	CB	FNA
sample1613	IMPACT Successful	CB	FNA
sample1614	IMPACT Successful	CB	FNA
sample1615	IMPACT Successful	CB	Fluid
sample1616	IMPACT Successful	ScfDNA	FNA
sample1617	IMPACT Successful	CB	FNA
sample1618	IMPACT Successful	CB	FNA
sample1619	IMPACT Successful	ScfDNA	FNA
sample1620	IMPACT Successful	CB	FNA
sample1621	IMPACT Successful	CB	Fluid
sample1622	IMPACT Successful	CB	FNA
sample1623	IMPACT Successful	CB	FNA
sample1624	IMPACT Successful	ScfDNA	Fluid
sample1625	IMPACT Successful	CB	FNA
sample1626	IMPACT Successful	CB	Fluid
sample1627	IMPACT Successful	CB	FNA
sample1628	IMPACT Successful	CB	Fluid
sample1629	IMPACT Successful	CB	FNA
sample1630	IMPACT Successful	ScfDNA	Fluid
sample1631	IMPACT Successful	CB	FNA
sample1632	IMPACT Successful	CB	FNA
sample1633	IMPACT Successful	CB	Fluid
sample1634	IMPACT Successful	CB	FNA
sample1635	IMPACT Successful	CB	FNA
sample1636	IMPACT Successful	CB	FNA
sample1637	IMPACT Successful	CB	FNA
sample1638	IMPACT Successful	CB	FNA
sample1639	IMPACT Successful	CB	FNA
sample1640	IMPACT Successful	CB	FNA
sample1641	IMPACT Successful	CB	FNA
sample1642	IMPACT Successful	CB	FNA
sample1643	IMPACT Successful	CB	FNA
sample1644	IMPACT Successful	CB	FNA
sample1645	IMPACT Successful	CB	FNA
sample1646	IMPACT Successful	CB	FNA
sample1647	IMPACT Successful	CB	FNA
sample1648	IMPACT Successful	ScfDNA	FNA
sample1649	IMPACT Successful	CB	FNA
sample1650	IMPACT Successful	CB	FNA
sample1651	IMPACT Successful	CB	FNA
sample1652	IMPACT Successful	CB	FNA
sample1653	IMPACT Successful	CB	FNA
sample1654	IMPACT Successful	ScfDNA	FNA
sample1655	IMPACT Successful	CB	FNA
sample1656	IMPACT Successful	CB	Fluid
sample1657	IMPACT Successful	CB	FNA
sample1658	IMPACT Successful	CB	Fluid
sample1659	IMPACT Successful	CB	FNA
sample1660	IMPACT Successful	CB	FNA
sample1661	IMPACT Successful	CB	FNA
sample1662	IMPACT Successful	ScfDNA	Fluid
sample1663	IMPACT Successful	CB	FNA
sample1664	IMPACT Successful	CB	FNA
sample1665	IMPACT Successful	CB	FNA
sample1666	IMPACT Successful	CB	FNA
sample1667	IMPACT Successful	CB	FNA
sample1668	IMPACT Successful	CB	FNA
sample1669	Failure, low coverage	ScfDNA	FNA
sample1670	IMPACT Successful	CB	FNA
sample1671	IMPACT Successful	CB	FNA
sample1672	IMPACT Successful	CB	FNA
sample1673	IMPACT Successful	CB	FNA
sample1674	IMPACT Successful	CB	Fluid
sample1675	IMPACT Successful	CB	Fluid
sample1676	IMPACT Successful	CB	Fluid
sample1677	IMPACT Successful	CB	FNA
sample1678	IMPACT Successful	CB	FNA
sample1679	IMPACT Successful	CB	FNA
sample1680	IMPACT Successful	CB	FNA
sample1681	IMPACT Successful	CB	FNA
sample1682	IMPACT Successful	CB	FNA
sample1683	Failure, low coverage	ScfDNA	FNA
sample1684	IMPACT Successful	CB	FNA
sample1685	IMPACT Successful	CB	FNA
sample1686	IMPACT Successful	CB	Fluid
sample1687	IMPACT Successful	CB	FNA
sample1688	IMPACT Successful	ScfDNA	FNA
sample1689	IMPACT Successful	CB	FNA
sample1690	IMPACT Successful	CB	FNA
sample1691	IMPACT Successful	CB	Fluid
sample1692	IMPACT Successful	CB	FNA
sample1693	IMPACT Successful	CB	FNA
sample1694	IMPACT Successful	CB	FNA
sample1695	IMPACT Successful	CB	FNA
sample1696	IMPACT Successful	CB	FNA
sample1697	IMPACT Successful	CB	FNA
sample1698	IMPACT Successful	CB	FNA
sample1699	IMPACT Successful	CB	FNA
sample1700	IMPACT Successful	CB	FNA
sample1701	IMPACT Successful	CB	Fluid
sample1702	IMPACT Successful	CB	FNA
sample1703	IMPACT Successful	CB	FNA
sample1704	IMPACT Successful	CB	FNA
sample1705	IMPACT Successful	CB	FNA
sample1706	IMPACT Successful	CB	FNA
sample1707	IMPACT Successful	CB	Fluid
sample1708	IMPACT Successful	CB	FNA
sample1709	IMPACT Successful	CB	FNA
sample1710	IMPACT Successful	CB	FNA
sample1711	IMPACT Successful	CB	FNA
sample1712	IMPACT Successful	CB	FNA
sample1713	IMPACT Successful	CB	Fluid
sample1714	IMPACT Successful	CB	FNA
sample1715	IMPACT Successful	CB	FNA
sample1716	IMPACT Successful	CB	FNA
sample1717	IMPACT Successful	CB	FNA
sample1718	IMPACT Successful	CB	Fluid
sample1719	IMPACT Successful	CB	FNA
sample1720	IMPACT Successful	CB	FNA
sample1721	IMPACT Successful	CB	FNA
sample1722	IMPACT Successful	CB	FNA
sample1723	IMPACT Successful	CB	FNA
sample1724	IMPACT Successful	CB	FNA
sample1725	IMPACT Successful	CB	FNA
sample1726	IMPACT Successful	CB	FNA
sample1727	IMPACT Successful	CB	FNA
sample1728	IMPACT Successful	CB	FNA
sample1729	IMPACT Successful	CB	FNA
sample1730	IMPACT Successful	CB	FNA
sample1731	IMPACT Successful	ScfDNA	FNA
sample1732	IMPACT Successful	CB	FNA
sample1733	IMPACT Successful	CB	FNA
sample1734	IMPACT Successful	CB	FNA
sample1735	IMPACT Successful	CB	FNA
sample1736	IMPACT Successful	CB	FNA
sample1737	IMPACT Successful	CB	FNA
sample1738	IMPACT Successful	CB	FNA
sample1739	IMPACT Successful	CB	Fluid
sample1740	IMPACT Successful	CB	FNA
sample1741	IMPACT Successful	CB	FNA
sample1742	IMPACT Successful	CB	FNA
sample1743	IMPACT Successful	ScfDNA	FNA
sample1744	IMPACT Successful	CB	Fluid
sample1745	IMPACT Successful	CB	Fluid
sample1746	IMPACT Successful	CB	Fluid
sample1747	IMPACT Successful	CB	Fluid
sample1748	IMPACT Successful	CB	FNA
sample1749	IMPACT Successful	CB	FNA
sample1750	Failure, low coverage	ScfDNA	FNA
sample1751	IMPACT Successful	CB	Fluid
sample1752	IMPACT Successful	CB	Fluid
sample1753	IMPACT Successful	CB	FNA
sample1754	IMPACT Successful	CB	FNA
sample1755	IMPACT Successful	CB	FNA
sample1756	IMPACT Successful	CB	FNA
sample1757	IMPACT Successful	CB	FNA
sample1758	IMPACT Successful	CB	FNA
sample1759	IMPACT Successful	CB	FNA
sample1760	IMPACT Successful	CB	FNA
sample1761	IMPACT Successful	CB	FNA
sample1762	IMPACT Successful	CB	FNA
sample1763	IMPACT Successful	CB	FNA
sample1764	IMPACT Successful	CB	FNA
sample1765	IMPACT Successful	CB	FNA
sample1766	IMPACT Successful	ScfDNA	Fluid
sample1767	IMPACT Successful	CB	FNA
sample1768	IMPACT Successful	CB	FNA
sample1769	IMPACT Successful	CB	FNA
sample1770	IMPACT Successful	CB	FNA
sample1771	IMPACT Successful	CB	FNA
sample1772	IMPACT Successful	CB	FNA
sample1773	IMPACT Successful	CB	FNA
sample1774	IMPACT Successful	CB	FNA
sample1775	IMPACT Successful	CB	FNA
sample1776	IMPACT Successful	CB	Fluid
sample1777	IMPACT Successful	CB	FNA
sample1778	IMPACT Successful	CB	FNA
sample1779	IMPACT Successful	CB	FNA
sample1780	IMPACT Successful	CB	FNA
sample1781	IMPACT Successful	CB	FNA
sample1782	IMPACT Successful	CB	FNA
sample1783	IMPACT Successful	CB	FNA
sample1784	IMPACT Successful	CB	FNA
sample1785	IMPACT Successful	CB	Fluid
sample1786	IMPACT Successful	CB	Fluid
sample1787	IMPACT Successful	CB	FNA
sample1788	IMPACT Successful	CB	FNA
sample1789	IMPACT Successful	CB	FNA
sample1790	IMPACT Successful	CB	FNA
sample1791	IMPACT Successful	CB	FNA
sample1792	IMPACT Successful	CB	FNA
sample1793	IMPACT Successful	CB	FNA
sample1794	IMPACT Successful	CB	FNA
sample1795	IMPACT Successful	CB	Fluid
sample1796	IMPACT Successful	CB	FNA
sample1797	IMPACT Successful	CB	FNA
sample1798	IMPACT Successful	CB	FNA
sample1799	IMPACT Successful	CB	Fluid
sample1800	IMPACT Successful	CB	FNA
sample1801	IMPACT Successful	ScfDNA	Fluid
sample1802	IMPACT Successful	CB	FNA
sample1803	IMPACT Successful	CB	FNA
sample1804	IMPACT Successful	CB	FNA
sample1805	IMPACT Successful	CB	FNA
sample1806	IMPACT Successful	CB	FNA
sample1807	IMPACT Successful	CB	FNA
sample1808	IMPACT Successful	CB	FNA
sample1809	IMPACT Successful	CB	FNA
sample1810	IMPACT Successful	CB	FNA
sample1811	IMPACT Successful	CB	FNA
sample1812	IMPACT Successful	CB	FNA
sample1813	IMPACT Successful	CB	FNA
sample1814	IMPACT Successful	CB	FNA
sample1815	IMPACT Successful	CB	Fluid
sample1816	IMPACT Successful	CB	Fluid
sample1817	IMPACT Successful	CB	FNA
sample1818	IMPACT Successful	CB	Fluid
sample1819	IMPACT Successful	CB	FNA
sample1820	IMPACT Successful	CB	Fluid
sample1821	IMPACT Successful	CB	FNA
sample1822	IMPACT Successful	CB	Fluid
sample1823	IMPACT Successful	CB	FNA
sample1824	IMPACT Successful	CB	FNA
sample1825	IMPACT Successful	CB	FNA
sample1826	IMPACT Successful	CB	FNA
sample1827	IMPACT Successful	CB	FNA
sample1828	IMPACT Successful	CB	FNA
sample1829	IMPACT Successful	CB	FNA
sample1830	IMPACT Successful	CB	FNA
sample1831	IMPACT Successful	CB	FNA
sample1832	IMPACT Successful	CB	FNA
sample1833	IMPACT Successful	CB	Fluid
sample1834	IMPACT Successful	CB	FNA
sample1835	IMPACT Successful	CB	FNA
sample1836	IMPACT Successful	CB	FNA
sample1837	IMPACT Successful	CB	FNA
sample1838	IMPACT Successful	CB	Fluid
sample1839	IMPACT Successful	CB	FNA
sample1840	IMPACT Successful	CB	FNA
sample1841	IMPACT Successful	CB	FNA
sample1842	IMPACT Successful	CB	Fluid
sample1843	IMPACT Successful	CB	FNA
sample1844	IMPACT Successful	ScfDNA	FNA
sample1845	IMPACT Successful	CB	FNA
sample1846	IMPACT Successful	CB	FNA
sample1847	IMPACT Successful	ScfDNA	FNA
sample1848	IMPACT Successful	ScfDNA	FNA
sample1849	IMPACT Successful	CB	FNA
sample1850	IMPACT Successful	CB	FNA
sample1851	IMPACT Successful	CB	FNA
sample1852	IMPACT Successful	CB	Fluid
sample1853	IMPACT Successful	CB	Fluid
sample1854	IMPACT Successful	CB	FNA
sample1855	IMPACT Successful	CB	FNA
sample1856	IMPACT Successful	CB	FNA
sample1857	Failure, low coverage	CB	FNA
sample1858	IMPACT Successful	CB	FNA
sample1859	IMPACT Successful	CB	Fluid
sample1860	IMPACT Successful	CB	FNA
sample1861	IMPACT Successful	CB	FNA
sample1862	IMPACT Successful	CB	FNA
sample1863	IMPACT Successful	CB	FNA
sample1864	IMPACT Successful	CB	FNA
sample1865	IMPACT Successful	CB	FNA
sample1866	IMPACT Successful	CB	FNA
sample1867	IMPACT Successful	CB	FNA
sample1868	IMPACT Successful	CB	FNA
sample1869	IMPACT Successful	CB	FNA
sample1870	IMPACT Successful	CB	FNA
sample1871	IMPACT Successful	CB	FNA
sample1872	IMPACT Successful	CB	FNA
sample1873	IMPACT Successful	CB	Fluid
sample1874	IMPACT Successful	CB	FNA
sample1875	IMPACT Successful	CB	Fluid
sample1876	IMPACT Successful	CB	FNA
sample1877	IMPACT Successful	CB	FNA
sample1878	IMPACT Successful	CB	FNA
sample1879	IMPACT Successful	CB	FNA
sample1880	IMPACT Successful	CB	Fluid
sample1881	IMPACT Successful	CB	Fluid
sample1882	IMPACT Successful	ScfDNA	FNA
sample1883	IMPACT Successful	CB	FNA
sample1884	IMPACT Successful	CB	FNA
sample1885	IMPACT Successful	CB	FNA
sample1886	IMPACT Successful	CB	FNA
sample1887	IMPACT Successful	CB	FNA
sample1888	IMPACT Successful	CB	FNA
sample1889	IMPACT Successful	CB	FNA
sample1890	IMPACT Successful	CB	FNA
sample1891	IMPACT Successful	CB	Fluid
sample1892	IMPACT Successful	ScfDNA	FNA
sample1893	IMPACT Successful	CB	FNA
sample1894	IMPACT Successful	CB	FNA
sample1895	IMPACT Successful	CB	FNA
sample1896	IMPACT Successful	CB	FNA
sample1897	IMPACT Successful	CB	FNA
sample1898	IMPACT Successful	CB	FNA
sample1899	IMPACT Successful	CB	FNA
sample1900	IMPACT Successful	CB	FNA
sample1901	IMPACT Successful	CB	FNA
sample1902	IMPACT Successful	CB	Fluid
sample1903	IMPACT Successful	CB	Fluid
sample1904	IMPACT Successful	CB	FNA
sample1905	IMPACT Successful	CB	FNA
sample1906	IMPACT Successful	CB	FNA
sample1907	IMPACT Successful	CB	FNA
sample1908	IMPACT Successful	CB	FNA
sample1909	IMPACT Successful	ScfDNA	FNA
sample1910	IMPACT Successful	CB	FNA
sample1911	IMPACT Successful	CB	FNA
sample1912	IMPACT Successful	CB	FNA
sample1913	IMPACT Successful	CB	FNA
sample1914	IMPACT Successful	CB	FNA
sample1915	IMPACT Successful	CB	FNA
sample1916	IMPACT Successful	CB	FNA
sample1917	IMPACT Successful	CB	FNA
sample1918	IMPACT Successful	CB	Fluid
sample1919	IMPACT Successful	CB	FNA
sample1920	IMPACT Successful	CB	FNA
sample1921	IMPACT Successful	CB	FNA
sample1922	IMPACT Successful	CB	FNA
sample1923	IMPACT Successful	CB	FNA
sample1924	IMPACT Successful	CB	FNA
sample1925	IMPACT Successful	CB	FNA
sample1926	IMPACT Successful	CB	Fluid
sample1927	IMPACT Successful	CB	FNA
sample1928	IMPACT Successful	CB	FNA
sample1929	IMPACT Successful	CB	FNA
sample1930	IMPACT Successful	CB	FNA
sample1931	IMPACT Successful	CB	FNA
sample1932	IMPACT Successful	CB	FNA
sample1933	IMPACT Successful	CB	FNA
sample1934	IMPACT Successful	CB	FNA
sample1935	IMPACT Successful	ScfDNA	FNA
sample1936	IMPACT Successful	CB	FNA
sample1937	IMPACT Successful	CB	FNA
sample1938	IMPACT Successful	CB	Fluid
sample1939	IMPACT Successful	CB	FNA
sample1940	IMPACT Successful	CB	FNA
sample1941	IMPACT Successful	CB	FNA
sample1942	IMPACT Successful	CB	FNA
sample1943	IMPACT Successful	CB	FNA
sample1944	IMPACT Successful	CB	FNA
sample1945	IMPACT Successful	CB	FNA
sample1946	IMPACT Successful	CB	FNA
sample1947	IMPACT Successful	CB	FNA
sample1948	IMPACT Successful	CB	FNA
sample1949	IMPACT Successful	CB	Fluid
sample1950	IMPACT Successful	ScfDNA	FNA
sample1951	IMPACT Successful	CB	FNA
sample1952	IMPACT Successful	CB	FNA
sample1953	IMPACT Successful	CB	Fluid
sample1954	IMPACT Successful	ScfDNA	FNA
sample1955	IMPACT Successful	CB	FNA
sample1956	IMPACT Successful	CB	Fluid
sample1957	IMPACT Successful	CB	FNA
sample1958	IMPACT Successful	CB	FNA
sample1959	IMPACT Successful	CB	FNA
sample1960	IMPACT Successful	CB	FNA
sample1961	IMPACT Successful	CB	FNA
sample1962	IMPACT Successful	CB	FNA
sample1963	IMPACT Successful	CB	FNA
sample1964	IMPACT Successful	CB	FNA
sample1965	IMPACT Successful	ScfDNA	Fluid
sample1966	IMPACT Successful	CB	FNA
sample1967	IMPACT Successful	CB	FNA
sample1968	IMPACT Successful	CB	FNA
sample1969	IMPACT Successful	CB	FNA
sample1970	IMPACT Successful	CB	FNA
sample1971	IMPACT Successful	CB	FNA
sample1972	IMPACT Successful	CB	FNA
sample1973	IMPACT Successful	CB	FNA
sample1974	IMPACT Successful	CB	FNA
sample1975	IMPACT Successful	CB	FNA
sample1976	IMPACT Successful	CB	FNA
sample1977	Canceled Test	CB	FNA
sample1978	IMPACT Successful	CB	FNA
sample1979	IMPACT Successful	CB	FNA
sample1980	IMPACT Successful	CB	FNA
sample1981	IMPACT Successful	CB	FNA
sample1982	IMPACT Successful	ScfDNA	Fluid
sample1983	IMPACT Successful	CB	Fluid
sample1984	IMPACT Successful	CB	FNA
sample1985	IMPACT Successful	CB	FNA
sample1986	IMPACT Successful	CB	FNA
sample1987	IMPACT Successful	CB	FNA
sample1988	IMPACT Successful	CB	FNA
sample1989	IMPACT Successful	CB	FNA
sample1990	IMPACT Successful	CB	FNA
sample1991	IMPACT Successful	CB	FNA
sample1992	IMPACT Successful	CB	FNA
sample1993	IMPACT Successful	ScfDNA	FNA
sample1994	IMPACT Successful	CB	FNA
sample1995	IMPACT Successful	CB	FNA
sample1996	IMPACT Successful	CB	FNA
sample1997	IMPACT Successful	CB	FNA
sample1998	IMPACT Successful	CB	FNA
sample1999	IMPACT Successful	CB	Fluid
[truncated: 2,872 more rows]

## Sheet: Figure1b
Tumor Type	All	CB	ScfDNA
Lung Adenocarcinoma	1296	1220	76
Pancreatic Adenocarcinoma	691	654	37
Non-Small Cell Lung Cancer	163	155	8
Lung Squamous Cell Carcinoma	152	149	3
Small Cell Lung Cancer	145	143	2
Breast Invasive Ductal Carcinoma	116	111	5
Prostate Adenocarcinoma	82	81	1
Cancer of Unknown Primary	75	72	3
Invasive Breast Carcinoma	71	69	2
Cutaneous Melanoma	56	53	3
Adenocarcinoma, NOS	54	53	1
High-Grade Serous Ovarian Cancer	41	40	1
Colon Adenocarcinoma	34	34	0
Bladder Urothelial Carcinoma	33	21	12
Pancreatic Neuroendocrine Tumor	32	31	1
Papillary Thyroid Cancer	29	26	3
Poorly Differentiated Carcinoma, NOS	28	26	2
Intrahepatic Cholangiocarcinoma	27	27	0
Upper Tract Urothelial Carcinoma	21	11	10
Cholangiocarcinoma	20	16	4
Stomach Adenocarcinoma	20	18	2
Cancer of Unknown Primary, NOS	20	20	0
Poorly Differentiated Non-Small Cell Lung Cancer	20	20	0
Anaplastic Thyroid Cancer	17	15	2
Breast Invasive Carcinoma, NOS	17	17	0
Breast Invasive Lobular Carcinoma	17	17	0
Large Cell Neuroendocrine Carcinoma	16	15	1
Gastrointestinal Stromal Tumor	16	16	0
Head and Neck Squamous Cell Carcinoma	15	15	0
Rectal Adenocarcinoma	15	15	0
Uterine Endometrioid Carcinoma	14	14	0
Oropharynx Squamous Cell Carcinoma	11	10	1
Pleural Mesothelioma, Epithelioid Type	11	10	1
Merkel Cell Carcinoma	11	11	0
Poorly Differentiated Thyroid Cancer	11	11	0
Squamous Cell Carcinoma, NOS	11	11	0
Salivary Duct Carcinoma	10	9	1
Gallbladder Cancer	10	10	0
Hepatocellular Carcinoma	10	10	0
Neuroendocrine Carcinoma, NOS	10	10	0
Pleural Mesothelioma	10	10	0
Extrahepatic Cholangiocarcinoma	9	7	2
Esophageal Adenocarcinoma	9	9	0
Melanoma of Unknown Primary	9	9	0
Breast Invasive Cancer, NOS	8	8	0
Medullary Thyroid Cancer	8	8	0
Oral Cavity Squamous Cell Carcinoma	8	8	0
Renal Clear Cell Carcinoma	8	8	0
Uterine Serous Carcinoma/Uterine Papillary Serous Carcinoma	8	8	0
Melanoma	7	6	1
Adenoid Cystic Carcinoma	7	7	0
Cervical Squamous Cell Carcinoma	7	7	0
Lung Neuroendocrine Tumor	7	7	0
Nasopharyngeal Carcinoma	7	7	0
Small Cell Carcinoma of Unknown Primary	7	7	0
Clear Cell Ovarian Cancer	6	6	0
Colorectal Adenocarcinoma	6	6	0
Lung Carcinoid	5	3	2
Adenosquamous Carcinoma of the Pancreas	5	4	1
Cutaneous Squamous Cell Carcinoma	5	4	1
Anal Squamous Cell Carcinoma	5	5	0
Endometrial Carcinoma	5	5	0
High-Grade Neuroendocrine Carcinoma of the Colon and Rectum	5	5	0
Neuroendocrine Tumor, NOS	5	5	0
Atypical Lung Carcinoid	4	3	1
Peritoneal Mesothelioma	4	3	1
Undifferentiated Carcinoma of the Pancreas	4	3	1
Acinar Cell Carcinoma of the Pancreas	4	4	0
Adenocarcinoma of the Gastroesophageal Junction	4	4	0
Esophagogastric Adenocarcinoma	4	4	0
Gallbladder Adenocarcinoma, NOS	4	4	0
Larynx Squamous Cell Carcinoma	4	4	0
Lung Adenosquamous Carcinoma	4	4	0
Seminoma	4	4	0
Uveal Melanoma	4	4	0
Acral Melanoma	3	2	1
Head and Neck Squamous Cell Carcinoma of Unknown Primary	3	2	1
Mucinous Adenocarcinoma of the Appendix	3	2	1
Acinic Cell Carcinoma	3	3	0
Adrenocortical Carcinoma	3	3	0
Combined Small Cell Lung Carcinoma	3	3	0
Endocervical Adenocarcinoma	3	3	0
Ewing Sarcoma	3	3	0
Mammary Analogue Secretory Carcinoma of Salivary Gland Origin	3	3	0
Mixed Germ Cell Tumor	3	3	0
Mucinous Ovarian Cancer	3	3	0
Ovarian Cancer, Other	3	3	0
Perihilar Cholangiocarcinoma	3	3	0
Peritoneal Serous Carcinoma	3	3	0
Poorly Differentiated Carcinoma of the Stomach	3	3	0
Renal Cell Carcinoma	3	3	0
Salivary Carcinoma	3	3	0
Serous Ovarian Cancer	3	3	0
Signet Ring Cell Carcinoma of the Stomach	3	3	0
Synovial Sarcoma	3	3	0
Undifferentiated Pleomorphic Sarcoma/Malignant Fibrous Histiocytoma/High-Grade Spindle Cell Sarcoma	3	3	0
Angiosarcoma	2	2	0
Anorectal Mucosal Melanoma	2	2	0
Breast Mixed Ductal and Lobular Carcinoma	2	2	0
Dedifferentiated Liposarcoma	2	2	0
Desmoplastic Small-Round-Cell Tumor	2	2	0
Diffuse Large B-Cell Lymphoma, NOS	2	2	0
Head and Neck Mucosal Melanoma	2	2	0
Head and Neck Neuroendocrine Carcinoma	2	2	0
Hypopharynx Squamous Cell Carcinoma	2	2	0
Intraductal Papillary Mucinous Neoplasm	2	2	0
Neoplastic Vs Reactive	2	2	0
Osteosarcoma	2	2	0
Ovarian Carcinosarcoma/Malignant Mixed Mesodermal Tumor	2	2	0
Ovarian Epithelial Tumor	2	2	0
Pancreatic Neuroendocrine Carcinoma	2	2	0
Papillary Renal Cell Carcinoma	2	2	0
Pleural Mesothelioma, Biphasic Type	2	2	0
Sarcoma, NOS	2	2	0
Small Bowel Well-Differentiated Neuroendocrine Tumor	2	2	0
Squamous Cell Carcinoma of the Vulva/Vagina	2	2	0
Undifferentiated Malignant Neoplasm	2	2	0
Uterine Leiomyosarcoma	2	2	0
Uterine Mixed Endometrial Carcinoma	2	2	0
Chondrosarcoma	1	0	1
Neuroblastoma	1	0	1
Pilocytic Astrocytoma	1	0	1
Alveolar Soft Part Sarcoma	1	1	0
Ampullary Carcinoma	1	1	0
Angioimmunoblastic T-Cell Lymphoma	1	1	0
Appendiceal Adenocarcinoma	1	1	0
B-Lymphobastic Leukemia/Lymphoma	1	1	0
Classical Hodgkin Lymphoma	1	1	0
Clear Cell Sarcoma	1	1	0
Duodenal Adenocarcinoma	1	1	0
Embryonal Carcinoma	1	1	0
Embryonal Rhabdomyosarcoma	1	1	0
Endometrial Stromal Sarcoma	1	1	0
Epithelioid Sarcoma	1	1	0
Esophageal Poorly Differentiated Carcinoma	1	1	0
Esophageal Squamous Cell Carcinoma	1	1	0
Follicular Dendritic Cell Sarcoma	1	1	0
Follicular Thyroid Cancer	1	1	0
Gastric Type Mucinous Carcinoma	1	1	0
Gastrointestinal Neuroendocrine Tumor	1	1	0
Gastrointestinal Neuroendocrine Tumors	1	1	0
Germ Cell Tumor with Somatic-Type Malignancy	1	1	0
Gestational Trophoblastic Disease	1	1	0
Head and Neck Carcinoma, Other	1	1	0
Hepatocellular Carcinoma plus Intrahepatic Cholangiocarcinoma	1	1	0
High-Grade Neuroendocrine Carcinoma of the Esophagus	1	1	0
High-Grade Serous Fallopian Tube Cancer	1	1	0
Hurthle Cell Thyroid Cancer	1	1	0
Large Cell Lung Carcinoma	1	1	0
Leiomyosarcoma	1	1	0
Low-Grade Serous Ovarian Cancer	1	1	0
Lung Ade	1	1	0
Mature B-Cell Neoplasms	1	1	0
Metaplastic Breast Cancer	1	1	0
Mixed Ovarian Carcinoma	1	1	0
Non-Langerhans Cell Histiocytosis/Erdheim-Chester Disease	1	1	0
Ocular Melanoma	1	1	0
Other Uterine Tumor	1	1	0
Perivascular Epithelioid Cell Tumor	1	1	0
Pleural Mesothelioma, Sarcomatoid Type	1	1	0
Rhabdomyosarcoma	1	1	0
Salivary Carcinoma, Other	1	1	0
Sarcomatoid Carcinoma of the Lung	1	1	0
Serous Borderline Ovarian Tumor, Micropapillary	1	1	0
Small Cell Carcinoma of the Stomach	1	1	0
Small Intestinal Carcinoma	1	1	0
Soft Tissue Myoepithelial Carcinoma	1	1	0
Solid Pseudopapillary Neoplasm of the Pancreas	1	1	0
Solitary Fibrous Tumor/Hemangiopericytoma	1	1	0
Spindle Cell Rhabdomyosarcoma	1	1	0
Thymic Carcinoma	1	1	0
Thymic Epithelial Tumor	1	1	0
Unclassified Renal Cell Carcinoma	1	1	0
Undifferentiated Uterine Sarcoma	1	1	0
Uterine Carcinosarcoma/Uterine Malignant Mixed Mullerian Tumor	1	1	0
Uterine Neuroendocrine Carcinoma	1	1	0
Uterine Sarcoma, Other	1	1	0
Uterine Undifferentiated Carcinoma	1	1	0
Well-Differentiated Neuroendocrine Tumors of the Stomach	1	1	0
Well-Differentiated Thyroid Cancer	1	1	0
Yolk Sac Tumor	1	1	0

## Sheet: Figure2a,b
Sample	Testing Result	Year	Sample Type	Preparation Lab
sample1	Failure, Sequencing Failure (Contamination)	2019	CB	External
sample2	Failure, Sequencing Failure (Contamination)	2021	CB	External
sample3	Failure, Sequencing Failure (low coverage)	2016	CB	Internal
sample4	Failure, Sequencing Failure (Contamination)	2022	CB	Internal
sample6	Failure, Sequencing Failure (low coverage)	2019	CB	External
sample7	IMPACT Successful	2022	CB	Internal
sample8	Failure, Sequencing Failure (Contamination)	2022	CB	External
sample10	Failure, Sequencing Failure (Contamination)	2019	CB	Internal
sample11	Failure, Sequencing Failure (Contamination)	2015	CB	Internal
sample12	Failure, Sequencing Failure (Contamination)	2020	CB	External
sample13	IMPACT Successful	2017	CB	Internal
sample14	Failure, Sequencing Failure (Contamination)	2018	CB	Internal
sample15	IMPACT Successful	2015	CB	Internal
sample16	Failure, Sequencing Failure (Contamination)	2019	CB	External
sample17	Failure, Sequencing Failure (Contamination)	2015	CB	Internal
sample18	Failure, Sequencing Failure (Contamination)	2019	CB	External
sample19	Failure, Sequencing Failure (Contamination)	2017	CB	External
sample20	IMPACT Successful	2022	CB	Internal
sample21	Failure, Sequencing Failure (Contamination)	2017	CB	External
sample22	Failure, Sequencing Failure (Contamination)	2018	CB	External
sample23	Failure, Sequencing Failure (Contamination)	2016	CB	External
sample24	Failure, Sequencing Failure (Contamination)	2016	CB	External
sample25	Failure, Sequencing Failure (low coverage)	2015	CB	Internal
sample26	Failure, Sequencing Failure (low coverage)	2015	CB	Internal
sample27	Failure, Sequencing Failure (Contamination)	2018	CB	External
sample28	Failure, Sequencing Failure (Contamination)	2018	CB	External
sample29	Failure, Sequencing Failure (Contamination)	2021	CB	Internal
sample30	Failure, Sequencing Failure (Contamination)	2021	CB	Internal
sample31	Failure, Sequencing Failure (Contamination)	2022	CB	External
sample32	Failure, Sequencing Failure (Contamination)	2017	CB	Internal
sample33	Failure, Sequencing Failure (Contamination)	2016	CB	External
sample34	Failure, Sequencing Failure (Contamination)	2020	CB	External
sample35	Failure, Sequencing Failure (Contamination)	2017	CB	External
sample36	Failure, Sequencing Failure (low coverage)	2018	CB	External
sample37	Failure, Sequencing Failure (Contamination)	2016	CB	External
sample38	Failure, Sequencing Failure (Contamination)	2019	CB	Internal
sample39	Failure, Sequencing Failure (Contamination)	2018	CB	Internal
sample40	IMPACT Successful	2019	CB	External
sample41	Failure, Sequencing Failure (Contamination)	2022	CB	External
sample42	Failure, Sequencing Failure (Contamination)	2019	CB	External
sample43	Failure, Sequencing Failure (Contamination)	2016	CB	External
sample44	Failure, Sequencing Failure (Contamination)	2016	CB	Internal
sample45	Failure, Sequencing Failure (Contamination)	2016	CB	External
sample46	Failure, Sequencing Failure (Contamination)	2022	CB	Internal
sample47	Failure, Sequencing Failure (Contamination)	2016	CB	External
sample48	Failure, Sequencing Failure (Contamination)	2021	CB	Internal
sample49	Failure, Sequencing Failure (Contamination)	2016	CB	External
sample50	Failure, Sequencing Failure (Contamination)	2017	CB	Internal
sample51	Failure, Sequencing Failure (Contamination)	2020	CB	Internal
sample52	Failure, Sequencing Failure (Contamination)	2017	CB	External
sample53	Failure, Sequencing Failure (Contamination)	2015	CB	External
sample54	Failure, Sequencing Failure (Contamination)	2017	CB	Internal
sample55	Failure, Sequencing Failure (Contamination)	2016	CB	Internal
sample56	Failure, Sequencing Failure (Contamination)	2016	CB	External
sample57	Failure, Sequencing Failure (Contamination)	2016	CB	Internal
sample58	Failure, Sequencing Failure (Contamination)	2015	CB	External
sample59	Failure, Sequencing Failure (Contamination)	2016	CB	Internal
sample60	IMPACT Successful	2015	CB	External
sample61	Failure, Sequencing Failure (Contamination)	2019	CB	Internal
sample62	Failure, Sequencing Failure (Contamination)	2017	CB	External
sample63	Failure, Sequencing Failure (Contamination)	2015	CB	Internal
sample64	Failure, Sequencing Failure (Contamination)	2020	CB	External
sample65	IMPACT Successful	2019	CB	External
sample66	Failure, Sequencing Failure (Contamination)	2017	CB	External
sample67	IMPACT Successful	2019	CB	External
sample68	IMPACT Successful	2022	CB	External
sample69	Failure, Sequencing Failure (Contamination)	2017	CB	Internal
sample70	Failure, Sequencing Failure (low coverage)	2015	CB	External
sample71	Failure, Sequencing Failure (Contamination)	2022	CB	Internal
sample72	Failure, Sequencing Failure (Contamination)	2019	CB	External
sample73	IMPACT Successful	2019	CB	External
sample74	IMPACT Successful	2017	CB	Internal
sample75	Failure, Sequencing Failure (Contamination)	2017	CB	External
sample76	Failure, Sequencing Failure (Contamination)	2017	CB	Internal
sample77	Failure, Sequencing Failure (Contamination)	2019	CB	Internal
sample78	IMPACT Successful	2014	CB	Internal
sample79	Failure, Sequencing Failure (Contamination)	2018	CB	Internal
sample80	IMPACT Successful	2015	CB	Internal
sample81	IMPACT Successful	2022	CB	Internal
sample82	IMPACT Successful	2021	CB	External
sample83	Failure, Sequencing Failure (Contamination)	2016	CB	Internal
sample84	IMPACT Successful	2016	CB	Internal
sample85	IMPACT Successful	2020	CB	Internal
sample86	IMPACT Successful	2014	CB	External
sample87	Failure, Sequencing Failure (Contamination)	2019	CB	External
sample88	IMPACT Successful	2021	CB	External
sample89	IMPACT Successful	2015	CB	External
sample90	Failure, Sequencing Failure (Contamination)	2020	ScfDNA	Internal
sample91	IMPACT Successful	2017	CB	External
sample92	IMPACT Successful	2018	CB	Internal
sample93	IMPACT Successful	2021	CB	External
sample94	Failure, Sequencing Failure (low coverage)	2020	ScfDNA	Internal
sample95	IMPACT Successful	2016	CB	External
sample96	IMPACT Successful	2017	CB	External
sample97	IMPACT Successful	2019	CB	External
sample98	IMPACT Successful	2016	CB	Internal
sample99	IMPACT Successful	2018	CB	External
sample100	IMPACT Successful	2022	CB	External
sample101	IMPACT Successful	2022	CB	Internal
sample102	IMPACT Successful	2018	CB	Internal
sample103	IMPACT Successful	2022	CB	External
sample104	IMPACT Successful	2019	CB	External
sample105	IMPACT Successful	2016	CB	External
sample106	IMPACT Successful	2018	CB	External
sample107	Failure, Sequencing Failure (Contamination)	2021	CB	External
sample108	IMPACT Successful	2015	CB	Internal
sample109	IMPACT Successful	2017	CB	Internal
sample110	IMPACT Successful	2019	CB	External
sample111	IMPACT Successful	2020	CB	External
sample112	IMPACT Successful	2021	CB	External
sample113	IMPACT Successful	2019	CB	Internal
sample114	Failure, Sequencing Failure (Contamination)	2020	CB	External
sample115	IMPACT Successful	2019	CB	External
sample116	IMPACT Successful	2022	CB	External
sample117	IMPACT Successful	2016	CB	External
sample118	Failure, Sequencing Failure (low coverage)	2018	ScfDNA	Internal
sample119	IMPACT Successful	2018	CB	External
sample120	IMPACT Successful	2014	CB	Internal
sample121	Failure, Sequencing Failure (low coverage)	2015	CB	Internal
sample122	Failure, Sequencing Failure (Contamination)	2020	CB	External
sample123	IMPACT Successful	2015	CB	Internal
sample124	IMPACT Successful	2022	CB	External
sample125	Failure, Sequencing Failure (Contamination)	2016	CB	External
sample126	IMPACT Successful	2018	CB	External
sample127	Failure, Sequencing Failure (Contamination)	2018	CB	Internal
sample128	IMPACT Successful	2016	CB	Internal
sample129	IMPACT Successful	2019	CB	Internal
sample130	IMPACT Successful	2021	CB	Internal
sample131	IMPACT Successful	2014	CB	External
sample132	IMPACT Successful	2019	CB	External
sample133	IMPACT Successful	2019	CB	Internal
sample134	IMPACT Successful	2016	CB	External
sample135	Failure, Sequencing Failure (Contamination)	2018	CB	Internal
sample136	IMPACT Successful	2018	CB	Internal
sample137	IMPACT Successful	2022	CB	Internal
sample138	IMPACT Successful	2019	CB	External
sample139	IMPACT Successful	2017	CB	External
sample140	IMPACT Successful	2017	CB	External
sample141	IMPACT Successful	2018	CB	Internal
sample142	IMPACT Successful	2022	CB	Internal
sample143	IMPACT Successful	2016	CB	External
sample144	IMPACT Successful	2020	CB	External
sample145	IMPACT Successful	2018	CB	Internal
sample146	IMPACT Successful	2015	CB	Internal
sample147	IMPACT Successful	2017	CB	External
sample148	IMPACT Successful	2016	CB	Internal
sample149	IMPACT Successful	2019	CB	Internal
sample150	IMPACT Successful	2018	CB	Internal
sample151	IMPACT Successful	2015	CB	Internal
sample152	IMPACT Successful	2018	CB	External
sample153	IMPACT Successful	2015	CB	Internal
sample154	IMPACT Successful	2020	CB	Internal
sample155	IMPACT Successful	2016	CB	External
sample156	IMPACT Successful	2015	CB	External
sample157	IMPACT Successful	2022	CB	Internal
sample158	IMPACT Successful	2015	CB	Internal
sample159	Failure, Sequencing Failure (Contamination)	2020	CB	External
sample160	Failure, Sequencing Failure (low coverage)	2015	ScfDNA	Internal
sample161	IMPACT Successful	2022	CB	External
sample162	IMPACT Successful	2017	CB	Internal
sample163	IMPACT Successful	2015	CB	Internal
sample164	IMPACT Successful	2017	CB	External
sample165	IMPACT Successful	2018	CB	Internal
sample166	Failure, Sequencing Failure (low coverage)	2019	CB	Internal
sample167	IMPACT Successful	2015	CB	Internal
sample168	IMPACT Successful	2021	CB	External
sample169	IMPACT Successful	2018	CB	External
sample170	IMPACT Successful	2019	CB	Internal
sample171	IMPACT Successful	2022	CB	Internal
sample172	IMPACT Successful	2019	CB	Internal
sample173	IMPACT Successful	2022	CB	External
sample174	IMPACT Successful	2019	CB	External
sample175	IMPACT Successful	2017	CB	External
sample176	Failure, Sequencing Failure (low coverage)	2015	CB	Internal
sample177	IMPACT Successful	2019	CB	Internal
sample178	IMPACT Successful	2016	CB	Internal
sample179	IMPACT Successful	2017	ScfDNA	Internal
sample180	Failure, Sequencing Failure (Contamination)	2018	CB	External
sample181	IMPACT Successful	2019	CB	Internal
sample182	IMPACT Successful	2017	CB	External
sample183	IMPACT Successful	2018	CB	External
sample184	IMPACT Successful	2020	CB	External
sample185	IMPACT Successful	2014	CB	Internal
sample186	IMPACT Successful	2015	CB	Internal
sample187	IMPACT Successful	2018	CB	External
sample188	IMPACT Successful	2020	CB	External
sample189	IMPACT Successful	2021	CB	Internal
sample190	IMPACT Successful	2020	CB	Internal
sample191	IMPACT Successful	2018	CB	External
sample192	IMPACT Successful	2020	CB	External
sample193	IMPACT Successful	2020	CB	External
sample194	IMPACT Successful	2016	CB	External
sample195	IMPACT Successful	2016	CB	Internal
sample196	IMPACT Successful	2019	CB	Internal
sample197	IMPACT Successful	2022	CB	Internal
sample198	IMPACT Successful	2017	CB	External
sample199	IMPACT Successful	2016	CB	External
sample200	IMPACT Successful	2016	CB	External
sample201	IMPACT Successful	2017	CB	External
sample202	IMPACT Successful	2019	CB	External
sample203	IMPACT Successful	2015	CB	Internal
sample204	IMPACT Successful	2020	CB	External
sample205	IMPACT Successful	2017	CB	Internal
sample206	IMPACT Successful	2019	CB	External
sample207	Failure, Sequencing Failure (low coverage)	2020	CB	External
sample208	IMPACT Successful	2017	CB	Internal
sample209	IMPACT Successful	2020	CB	External
sample210	IMPACT Successful	2021	CB	Internal
sample211	IMPACT Successful	2021	CB	External
sample212	IMPACT Successful	2021	CB	External
sample213	IMPACT Successful	2015	CB	Internal
sample214	IMPACT Successful	2015	CB	External
sample215	IMPACT Successful	2019	CB	External
sample216	IMPACT Successful	2015	CB	External
sample217	IMPACT Successful	2016	CB	Internal
sample218	IMPACT Successful	2018	CB	Internal
sample219	IMPACT Successful	2020	CB	External
sample220	IMPACT Successful	2014	CB	Internal
sample221	IMPACT Successful	2015	CB	External
sample222	IMPACT Successful	2016	CB	Internal
sample223	IMPACT Successful	2016	CB	External
sample224	IMPACT Successful	2020	CB	Internal
sample225	IMPACT Successful	2020	CB	External
sample226	IMPACT Successful	2019	CB	Internal
sample227	IMPACT Successful	2019	CB	Internal
sample228	IMPACT Successful	2015	CB	External
sample229	IMPACT Successful	2019	CB	External
sample230	IMPACT Successful	2019	CB	Internal
sample231	IMPACT Successful	2018	CB	External
sample232	IMPACT Successful	2015	CB	External
sample233	IMPACT Successful	2016	CB	Internal
sample234	IMPACT Successful	2021	CB	Internal
sample235	IMPACT Successful	2021	CB	Internal
sample236	IMPACT Successful	2020	CB	External
sample237	IMPACT Successful	2022	CB	External
sample238	IMPACT Successful	2021	CB	External
sample239	IMPACT Successful	2019	CB	External
sample240	Failure, Sequencing Failure (low coverage)	2020	ScfDNA	Internal
sample241	IMPACT Successful	2015	CB	Internal
sample242	IMPACT Successful	2016	CB	External
sample243	IMPACT Successful	2015	CB	Internal
sample244	IMPACT Successful	2021	CB	External
sample245	Failure, Sequencing Failure (low coverage)	2020	CB	External
sample246	IMPACT Successful	2019	CB	External
sample247	IMPACT Successful	2014	CB	Internal
sample248	Failure, Sequencing Failure (Contamination)	2022	CB	External
sample249	IMPACT Successful	2019	CB	Internal
sample250	IMPACT Successful	2019	CB	Internal
sample251	Failure, Sequencing Failure (low coverage)	2020	ScfDNA	Internal
sample252	IMPACT Successful	2014	CB	External
sample253	IMPACT Successful	2022	CB	Internal
sample254	IMPACT Successful	2021	CB	Internal
sample255	IMPACT Successful	2016	CB	Internal
sample256	IMPACT Successful	2018	CB	External
sample257	IMPACT Successful	2017	CB	External
sample258	IMPACT Successful	2020	CB	External
sample259	IMPACT Successful	2020	CB	Internal
sample261	IMPACT Successful	2019	CB	External
sample262	IMPACT Successful	2015	CB	External
sample263	Failure, Sequencing Failure (low DNA quality)	2021	CB	Internal
sample264	IMPACT Successful	2015	CB	External
sample265	IMPACT Successful	2016	CB	External
sample266	IMPACT Successful	2020	CB	Internal
sample267	IMPACT Successful	2016	CB	External
sample268	IMPACT Successful	2017	CB	External
sample269	IMPACT Successful	2021	CB	Internal
sample270	IMPACT Successful	2019	CB	Internal
sample271	IMPACT Successful	2018	CB	External
sample272	IMPACT Successful	2018	CB	Internal
sample273	IMPACT Successful	2020	CB	Internal
sample274	IMPACT Successful	2015	CB	External
sample275	Failure, Sequencing Failure (Contamination)	2020	CB	Internal
sample276	IMPACT Successful	2016	CB	Internal
sample277	IMPACT Successful	2016	CB	External
sample278	IMPACT Successful	2019	CB	External
sample279	IMPACT Successful	2018	ScfDNA	Internal
sample280	IMPACT Successful	2016	CB	External
sample281	IMPACT Successful	2014	CB	Internal
sample282	IMPACT Successful	2019	CB	Internal
sample283	IMPACT Successful	2017	CB	Internal
sample284	IMPACT Successful	2020	CB	Internal
sample285	IMPACT Successful	2019	CB	Internal
sample286	IMPACT Successful	2021	CB	External
sample287	IMPACT Successful	2022	CB	Internal
sample288	IMPACT Successful	2022	CB	Internal
sample289	Failure, Sequencing Failure (low coverage)	2015	CB	External
sample290	IMPACT Successful	2016	CB	External
sample291	IMPACT Successful	2017	CB	External
sample292	Failure, Sequencing Failure (Contamination)	2015	CB	Internal
sample293	IMPACT Successful	2016	CB	Internal
sample294	IMPACT Successful	2021	CB	External
sample295	IMPACT Successful	2015	CB	External
sample296	IMPACT Successful	2018	CB	Internal
sample297	IMPACT Successful	2015	CB	External
sample298	IMPACT Successful	2014	CB	Internal
sample299	IMPACT Successful	2019	CB	External
sample300	IMPACT Successful	2015	CB	Internal
sample301	IMPACT Successful	2018	CB	Internal
sample302	IMPACT Successful	2022	CB	External
sample303	IMPACT Successful	2020	CB	External
sample304	IMPACT Successful	2015	CB	Internal
sample305	IMPACT Successful	2018	CB	Internal
sample306	IMPACT Successful	2015	ScfDNA	Internal
sample307	Failure, Sequencing Failure (low coverage)	2017	ScfDNA	Internal
sample308	IMPACT Successful	2016	CB	Internal
sample309	IMPACT Successful	2015	CB	External
sample310	IMPACT Successful	2015	CB	Internal
sample311	IMPACT Successful	2019	CB	Internal
sample312	IMPACT Successful	2020	CB	Internal
sample313	IMPACT Successful	2021	CB	External
sample314	IMPACT Successful	2015	CB	Internal
sample315	IMPACT Successful	2018	CB	Internal
sample316	Failure, Sequencing Failure (low coverage)	2015	ScfDNA	Internal
sample317	IMPACT Successful	2019	CB	External
sample318	IMPACT Successful	2015	CB	Internal
sample319	IMPACT Successful	2020	CB	External
sample320	IMPACT Successful	2015	CB	Internal
sample321	IMPACT Successful	2020	CB	External
sample322	IMPACT Successful	2020	CB	Internal
sample323	IMPACT Successful	2017	CB	Internal
sample324	IMPACT Successful	2015	CB	External
sample325	IMPACT Successful	2015	CB	Internal
sample326	IMPACT Successful	2022	CB	Internal
sample327	IMPACT Successful	2014	CB	External
sample328	IMPACT Successful	2016	CB	Internal
sample329	IMPACT Successful	2019	CB	Internal
sample330	IMPACT Successful	2020	CB	External
sample331	IMPACT Successful	2015	CB	Internal
sample332	IMPACT Successful	2015	CB	External
sample333	Failure, Sequencing Failure (Contamination)	2021	CB	External
sample334	IMPACT Successful	2015	CB	External
sample335	IMPACT Successful	2017	CB	External
sample336	IMPACT Successful	2015	CB	Internal
sample337	IMPACT Successful	2020	CB	Internal
sample338	IMPACT Successful	2018	CB	External
sample339	IMPACT Successful	2016	CB	Internal
sample340	IMPACT Successful	2020	CB	External
sample341	IMPACT Successful	2015	CB	Internal
sample342	IMPACT Successful	2019	CB	External
sample343	IMPACT Successful	2019	CB	External
sample344	IMPACT Successful	2020	CB	External
sample345	Failure, Sequencing Failure (low coverage)	2016	ScfDNA	Internal
sample346	IMPACT Successful	2020	CB	External
sample347	IMPACT Successful	2014	CB	External
sample348	IMPACT Successful	2017	CB	External
sample349	IMPACT Successful	2019	CB	External
sample350	IMPACT Successful	2022	CB	Internal
sample351	IMPACT Successful	2015	CB	Internal
sample352	Failure, Sequencing Failure (low coverage)	2017	ScfDNA	Internal
sample353	IMPACT Successful	2015	CB	External
sample354	IMPACT Successful	2021	CB	Internal
sample355	IMPACT Successful	2014	CB	External
sample356	IMPACT Successful	2020	CB	Internal
sample357	IMPACT Successful	2017	CB	Internal
sample358	IMPACT Successful	2020	CB	Internal
sample359	IMPACT Successful	2022	CB	Internal
sample360	IMPACT Successful	2017	CB	External
sample361	IMPACT Successful	2019	CB	External
sample362	IMPACT Successful	2014	CB	Internal
sample363	IMPACT Successful	2018	CB	Internal
sample364	IMPACT Successful	2020	CB	External
sample365	IMPACT Successful	2016	CB	External
sample366	IMPACT Successful	2017	CB	External
sample367	IMPACT Successful	2019	CB	External
sample368	IMPACT Successful	2020	CB	External
sample369	IMPACT Successful	2018	CB	External
sample370	IMPACT Successful	2018	CB	External
sample371	IMPACT Successful	2021	CB	Internal
sample372	IMPACT Successful	2015	CB	Internal
sample373	IMPACT Successful	2022	CB	External
sample374	IMPACT Successful	2019	CB	Internal
sample375	IMPACT Successful	2014	CB	External
sample376	IMPACT Successful	2022	CB	External
sample377	IMPACT Successful	2021	CB	Internal
sample378	IMPACT Successful	2015	CB	Internal
sample379	IMPACT Successful	2018	CB	Internal
sample380	IMPACT Successful	2014	CB	Internal
sample381	IMPACT Successful	2015	CB	External
sample382	IMPACT Successful	2015	CB	External
sample383	IMPACT Successful	2014	CB	Internal
sample384	IMPACT Successful	2015	CB	Internal
sample385	Failure, Sequencing Failure (low coverage)	2016	ScfDNA	Internal
sample386	IMPACT Successful	2019	CB	Internal
sample387	IMPACT Successful	2016	CB	External
sample388	IMPACT Successful	2021	CB	External
sample389	IMPACT Successful	2020	CB	External
sample390	IMPACT Successful	2017	CB	Internal
sample391	IMPACT Successful	2017	CB	External
sample392	IMPACT Successful	2015	CB	External
sample393	IMPACT Successful	2017	CB	Internal
sample394	IMPACT Successful	2015	CB	External
sample395	IMPACT Successful	2022	CB	Internal
sample396	IMPACT Successful	2016	CB	External
sample397	IMPACT Successful	2018	CB	Internal
sample398	IMPACT Successful	2021	CB	External
sample399	IMPACT Successful	2014	CB	External
sample400	IMPACT Successful	2015	CB	Internal
sample401	IMPACT Successful	2015	CB	Internal
sample402	IMPACT Successful	2017	CB	External
sample403	Failure, Sequencing Failure (Contamination)	2018	ScfDNA	Internal
sample404	IMPACT Successful	2019	CB	External
sample405	IMPACT Successful	2014	CB	Internal
sample406	IMPACT Successful	2015	CB	Internal
sample407	IMPACT Successful	2015	CB	External
sample408	IMPACT Successful	2017	CB	Internal
sample409	IMPACT Successful	2015	CB	Internal
sample410	IMPACT Successful	2019	CB	Internal
sample411	IMPACT Successful	2022	CB	Internal
sample412	IMPACT Successful	2020	CB	Internal
sample413	IMPACT Successful	2014	CB	Internal
sample414	Failure, Sequencing Failure (low DNA quality)	2015	ScfDNA	Internal
sample415	IMPACT Successful	2017	CB	Internal
sample416	IMPACT Successful	2017	CB	External
sample417	Failure, Sequencing Failure (low coverage)	2016	ScfDNA	Internal
sample418	IMPACT Successful	2021	CB	External
sample419	IMPACT Successful	2018	CB	External
sample420	IMPACT Successful	2022	CB	External
sample421	IMPACT Successful	2015	CB	External
sample422	Failure, Sequencing Failure (low coverage)	2017	ScfDNA	Internal
sample423	IMPACT Successful	2018	CB	Internal
sample424	IMPACT Successful	2021	CB	External
sample425	Failure, Sequencing Failure (low coverage)	2020	ScfDNA	Internal
sample426	IMPACT Successful	2019	CB	External
sample427	IMPACT Successful	2015	CB	Internal
sample428	IMPACT Successful	2018	CB	External
sample429	IMPACT Successful	2020	CB	External
sample430	IMPACT Successful	2015	CB	Internal
sample431	IMPACT Successful	2014	CB	External
sample432	IMPACT Successful	2019	CB	External
sample433	Failure, Sequencing Failure (low coverage)	2016	ScfDNA	Internal
sample434	IMPACT Successful	2020	CB	External
sample435	IMPACT Successful	2021	CB	External
sample436	IMPACT Successful	2018	CB	Internal
sample437	IMPACT Successful	2017	CB	Internal
sample438	IMPACT Successful	2020	CB	External
sample439	IMPACT Successful	2015	CB	Internal
sample440	IMPACT Successful	2021	CB	Internal
sample441	IMPACT Successful	2015	CB	Internal
sample442	IMPACT Successful	2020	CB	External
sample443	IMPACT Successful	2022	CB	External
sample444	IMPACT Successful	2014	CB	Internal
sample445	IMPACT Successful	2019	CB	Internal
sample446	Failure, Sequencing Failure (low coverage)	2015	CB	External
sample447	IMPACT Successful	2021	CB	Internal
sample448	IMPACT Successful	2018	CB	External
sample449	IMPACT Successful	2021	CB	External
sample450	IMPACT Successful	2014	CB	Internal
sample451	IMPACT Successful	2021	CB	External
sample452	IMPACT Successful	2015	CB	External
sample453	IMPACT Successful	2015	CB	External
sample454	IMPACT Successful	2016	CB	Internal
sample455	IMPACT Successful	2019	CB	External
sample456	IMPACT Successful	2016	CB	Internal
sample457	Failure, Sequencing Failure (Contamination)	2020	ScfDNA	Internal
sample458	IMPACT Successful	2022	CB	External
sample459	IMPACT Successful	2016	CB	Internal
sample460	IMPACT Successful	2019	CB	Internal
sample461	Failure, Sequencing Failure (low coverage)	2019	ScfDNA	Internal
sample462	IMPACT Successful	2017	CB	External
sample463	IMPACT Successful	2021	CB	Internal
sample464	IMPACT Successful	2021	CB	Internal
sample465	IMPACT Successful	2020	CB	External
sample466	IMPACT Successful	2015	CB	Internal
sample467	Failure, Sequencing Failure (low coverage)	2016	ScfDNA	Internal
sample468	IMPACT Successful	2015	CB	External
sample469	IMPACT Successful	2021	CB	Internal
sample470	IMPACT Successful	2014	CB	Internal
sample471	IMPACT Successful	2022	CB	Internal
sample472	IMPACT Successful	2016	ScfDNA	Internal
sample473	IMPACT Successful	2015	CB	Internal
sample474	IMPACT Successful	2015	CB	Internal
sample475	IMPACT Successful	2018	CB	External
sample476	IMPACT Successful	2019	CB	External
sample477	IMPACT Successful	2016	CB	External
sample478	IMPACT Successful	2022	CB	External
sample479	IMPACT Successful	2016	CB	Internal
sample480	IMPACT Successful	2021	CB	Internal
sample481	IMPACT Successful	2021	CB	Internal
sample482	IMPACT Successful	2018	CB	External
sample483	IMPACT Successful	2015	CB	External
sample484	IMPACT Successful	2016	CB	Internal
sample485	IMPACT Successful	2019	CB	Internal
sample486	IMPACT Successful	2018	CB	Internal
sample487	IMPACT Successful	2018	CB	Internal
sample488	IMPACT Successful	2019	CB	Internal
sample489	IMPACT Successful	2019	CB	Internal
sample490	IMPACT Successful	2022	CB	Internal
sample491	IMPACT Successful	2022	CB	Internal
sample492	IMPACT Successful	2019	CB	External
sample493	IMPACT Successful	2019	CB	External
sample494	IMPACT Successful	2014	CB	Internal
sample495	IMPACT Successful	2014	CB	External
sample496	IMPACT Successful	2021	ScfDNA	Internal
sample497	IMPACT Successful	2020	CB	Internal
sample498	IMPACT Successful	2014	CB	Internal
sample499	IMPACT Successful	2015	CB	External
sample500	IMPACT Successful	2017	CB	Internal
sample501	IMPACT Successful	2020	CB	External
sample502	IMPACT Successful	2015	CB	Internal
sample503	IMPACT Successful	2015	CB	Internal
sample504	IMPACT Successful	2019	CB	External
sample505	IMPACT Successful	2015	CB	Internal
sample506	IMPACT Successful	2018	CB	External
sample507	IMPACT Successful	2021	CB	External
sample508	IMPACT Successful	2019	CB	External
sample509	IMPACT Successful	2017	ScfDNA	Internal
sample510	IMPACT Successful	2021	CB	External
sample511	Failure, Sequencing Failure (low coverage)	2016	CB	Internal
sample512	IMPACT Successful	2016	CB	Internal
sample513	IMPACT Successful	2017	CB	Internal
sample514	IMPACT Successful	2018	CB	External
sample515	Failure, Sequencing Failure (low coverage)	2016	ScfDNA	Internal
sample516	IMPACT Successful	2016	CB	External
sample517	IMPACT Successful	2016	CB	External
sample518	IMPACT Successful	2015	CB	External
sample519	IMPACT Successful	2016	CB	Internal
sample520	IMPACT Successful	2016	CB	Internal
sample521	IMPACT Successful	2019	CB	External
sample522	IMPACT Successful	2017	CB	Internal
sample523	IMPACT Successful	2017	CB	Internal
sample524	IMPACT Successful	2018	CB	Internal
sample525	IMPACT Successful	2015	CB	Internal
sample526	IMPACT Successful	2016	CB	Internal
sample527	IMPACT Successful	2017	CB	External
sample528	IMPACT Successful	2015	CB	External
sample529	IMPACT Successful	2019	CB	Internal
sample530	IMPACT Successful	2021	CB	External
sample531	IMPACT Successful	2020	CB	External
sample532	IMPACT Successful	2021	CB	External
sample533	IMPACT Successful	2019	CB	Internal
sample534	IMPACT Successful	2018	CB	Internal
sample535	IMPACT Successful	2019	CB	External
sample536	Failure, Sequencing Failure (low coverage)	2019	ScfDNA	Internal
sample537	IMPACT Successful	2020	ScfDNA	Internal
sample538	IMPACT Successful	2018	CB	External
sample539	IMPACT Successful	2022	CB	External
sample540	IMPACT Successful	2017	CB	Internal
sample541	IMPACT Successful	2014	CB	External
sample542	IMPACT Successful	2014	CB	Internal
sample543	IMPACT Successful	2015	CB	External
sample544	IMPACT Successful	2017	CB	Internal
sample545	IMPACT Successful	2019	CB	Internal
sample546	IMPACT Successful	2018	CB	External
sample547	IMPACT Successful	2016	CB	External
sample548	IMPACT Successful	2022	CB	External
sample549	IMPACT Successful	2016	CB	External
sample550	IMPACT Successful	2022	CB	External
sample551	Failure, Sequencing Failure (low coverage)	2016	ScfDNA	Internal
sample552	Failure, Sequencing Failure (low coverage)	2020	ScfDNA	Internal
sample553	IMPACT Successful	2019	CB	Internal
sample554	Failure, Sequencing Failure (low coverage)	2016	ScfDNA	Internal
sample555	IMPACT Successful	2019	CB	External
sample556	IMPACT Successful	2017	CB	External
sample557	IMPACT Successful	2017	CB	Internal
sample558	IMPACT Successful	2016	CB	Internal
sample559	IMPACT Successful	2016	CB	External
sample560	IMPACT Successful	2017	CB	External
sample561	IMPACT Successful	2017	CB	Internal
sample562	IMPACT Successful	2017	CB	External
sample563	IMPACT Successful	2017	CB	Internal
sample564	IMPACT Successful	2018	CB	Internal
sample565	IMPACT Successful	2018	CB	Internal
sample566	IMPACT Successful	2022	CB	External
sample567	IMPACT Successful	2018	CB	External
sample568	IMPACT Successful	2018	CB	External
sample569	IMPACT Successful	2014	CB	External
sample570	IMPACT Successful	2015	CB	Internal
sample571	IMPACT Successful	2015	CB	External
sample572	Failure, Sequencing Failure (low coverage)	2016	ScfDNA	Internal
sample573	IMPACT Successful	2017	CB	Internal
sample574	IMPACT Successful	2022	CB	Internal
sample575	IMPACT Successful	2020	CB	External
sample576	IMPACT Successful	2021	CB	Internal
sample577	IMPACT Successful	2015	CB	Internal
sample578	IMPACT Successful	2019	CB	External
sample579	IMPACT Successful	2018	CB	External
sample580	IMPACT Successful	2020	CB	Internal
sample581	IMPACT Successful	2017	ScfDNA	Internal
sample582	IMPACT Successful	2022	CB	External
sample583	IMPACT Successful	2016	CB	Internal
sample584	IMPACT Successful	2021	CB	Internal
sample585	IMPACT Successful	2016	CB	Internal
sample586	IMPACT Successful	2014	CB	Internal
sample587	IMPACT Successful	2018	CB	Internal
sample588	IMPACT Successful	2017	CB	External
sample589	Failure, Sequencing Failure (low coverage)	2017	ScfDNA	Internal
sample590	IMPACT Successful	2017	CB	Internal
sample591	IMPACT Successful	2022	CB	External
sample592	IMPACT Successful	2016	CB	External
sample593	IMPACT Successful	2015	CB	External
sample594	IMPACT Successful	2016	CB	Internal
sample595	IMPACT Successful	2018	CB	External
sample596	IMPACT Successful	2014	CB	External
sample597	Failure, Sequencing Failure (low coverage)	2016	CB	Internal
sample598	IMPACT Successful	2016	CB	Internal
sample599	IMPACT Successful	2020	CB	Internal
sample600	IMPACT Successful	2022	CB	External
sample601	IMPACT Successful	2019	CB	Internal
sample602	IMPACT Successful	2014	CB	Internal
sample603	IMPACT Successful	2015	CB	Internal
sample604	IMPACT Successful	2014	CB	Internal
sample605	IMPACT Successful	2017	CB	External
sample606	IMPACT Successful	2018	CB	External
sample607	IMPACT Successful	2016	ScfDNA	Internal
sample608	IMPACT Successful	2019	CB	External
sample609	IMPACT Successful	2016	CB	External
sample610	IMPACT Successful	2022	CB	Internal
sample611	IMPACT Successful	2015	ScfDNA	Internal
sample612	IMPACT Successful	2015	CB	Internal
sample613	IMPACT Successful	2017	CB	External
sample614	IMPACT Successful	2014	CB	Internal
sample615	IMPACT Successful	2015	CB	External
sample616	IMPACT Successful	2015	CB	Internal
sample617	IMPACT Successful	2021	CB	External
sample618	IMPACT Successful	2014	CB	Internal
sample619	IMPACT Successful	2015	CB	External
sample620	IMPACT Successful	2020	CB	External
sample621	IMPACT Successful	2015	CB	Internal
sample622	IMPACT Successful	2021	CB	Internal
sample623	IMPACT Successful	2014	CB	External
sample624	IMPACT Successful	2022	CB	Internal
sample625	IMPACT Successful	2016	CB	External
sample626	IMPACT Successful	2015	CB	Internal
sample627	IMPACT Successful	2020	CB	Internal
sample628	IMPACT Successful	2020	CB	Internal
sample629	IMPACT Successful	2015	CB	Internal
sample630	IMPACT Successful	2019	CB	Internal
sample631	IMPACT Successful	2021	CB	Internal
sample632	IMPACT Successful	2017	CB	Internal
sample633	IMPACT Successful	2022	CB	Internal
sample634	IMPACT Successful	2020	CB	Internal
sample635	IMPACT Successful	2019	CB	Internal
sample636	IMPACT Successful	2019	CB	External
sample637	IMPACT Successful	2015	CB	Internal
sample638	IMPACT Successful	2022	CB	External
sample639	IMPACT Successful	2019	CB	Internal
sample640	IMPACT Successful	2016	CB	Internal
sample641	IMPACT Successful	2016	CB	External
sample642	IMPACT Successful	2017	CB	External
sample643	IMPACT Successful	2018	CB	External
sample644	IMPACT Successful	2019	CB	External
sample645	IMPACT Successful	2015	CB	Internal
sample646	IMPACT Successful	2015	CB	Internal
sample647	IMPACT Successful	2018	CB	External
sample648	IMPACT Successful	2019	CB	External
sample649	IMPACT Successful	2017	CB	Internal
sample650	IMPACT Successful	2022	CB	Internal
sample651	IMPACT Successful	2014	CB	External
sample652	IMPACT Successful	2017	CB	External
sample653	IMPACT Successful	2019	CB	External
sample654	IMPACT Successful	2017	CB	Internal
sample655	IMPACT Successful	2017	CB	External
sample656	Failure, Sequencing Failure (low coverage)	2015	ScfDNA	Internal
sample657	IMPACT Successful	2021	CB	Internal
sample658	IMPACT Successful	2022	CB	Internal
sample659	IMPACT Successful	2021	CB	Internal
sample660	IMPACT Successful	2014	CB	External
sample661	IMPACT Successful	2015	CB	Internal
sample662	IMPACT Successful	2018	CB	External
sample663	IMPACT Successful	2015	CB	External
sample664	IMPACT Successful	2014	CB	Internal
sample665	IMPACT Successful	2016	CB	Internal
sample666	IMPACT Successful	2016	CB	Internal
sample667	IMPACT Successful	2019	CB	Internal
sample668	IMPACT Successful	2021	CB	Internal
sample669	IMPACT Successful	2014	CB	External
sample670	IMPACT Successful	2017	CB	Internal
sample671	IMPACT Successful	2020	CB	Internal
sample672	IMPACT Successful	2018	CB	External
sample673	IMPACT Successful	2019	CB	External
sample674	IMPACT Successful	2020	CB	Internal
sample675	IMPACT Successful	2014	CB	Internal
sample676	IMPACT Successful	2015	ScfDNA	Internal
sample677	IMPACT Successful	2016	CB	External
sample678	IMPACT Successful	2019	CB	External
sample679	IMPACT Successful	2019	CB	Internal
sample680	IMPACT Successful	2014	CB	Internal
sample681	IMPACT Successful	2014	CB	External
sample682	IMPACT Successful	2015	CB	Internal
sample683	IMPACT Successful	2018	CB	Internal
sample684	IMPACT Successful	2015	CB	Internal
sample685	IMPACT Successful	2017	CB	External
sample686	IMPACT Successful	2015	CB	Internal
sample687	IMPACT Successful	2015	CB	External
sample688	IMPACT Successful	2016	CB	Internal
sample689	IMPACT Successful	2017	CB	Internal
sample690	IMPACT Successful	2018	CB	Internal
sample691	IMPACT Successful	2020	CB	External
sample692	IMPACT Successful	2016	CB	External
sample693	IMPACT Successful	2016	ScfDNA	Internal
sample694	IMPACT Successful	2014	CB	External
sample695	IMPACT Successful	2015	CB	External
sample696	IMPACT Successful	2018	CB	Internal
sample697	IMPACT Successful	2021	CB	Internal
sample698	IMPACT Successful	2014	CB	External
sample699	IMPACT Successful	2016	CB	External
sample700	IMPACT Successful	2019	CB	Internal
sample701	IMPACT Successful	2016	CB	External
sample702	IMPACT Successful	2021	CB	Internal
sample703	IMPACT Successful	2021	CB	Internal
sample704	IMPACT Successful	2015	CB	Internal
sample705	IMPACT Successful	2015	CB	Internal
sample706	IMPACT Successful	2016	CB	External
sample707	IMPACT Successful	2020	CB	External
sample708	IMPACT Successful	2021	CB	Internal
sample709	IMPACT Successful	2022	CB	Internal
sample710	IMPACT Successful	2022	CB	Internal
sample711	IMPACT Successful	2015	CB	External
sample712	IMPACT Successful	2016	CB	External
sample713	IMPACT Successful	2014	CB	Internal
sample714	IMPACT Successful	2017	CB	Internal
sample715	IMPACT Successful	2016	ScfDNA	Internal
sample716	IMPACT Successful	2015	CB	External
sample717	Failure, Sequencing Failure (low coverage)	2017	ScfDNA	Internal
sample718	IMPACT Successful	2020	CB	Internal
sample719	IMPACT Successful	2015	CB	Internal
sample720	IMPACT Successful	2018	CB	Internal
sample721	IMPACT Successful	2018	CB	External
sample722	IMPACT Successful	2018	CB	Internal
sample723	IMPACT Successful	2019	CB	External
sample724	IMPACT Successful	2015	CB	Internal
sample725	IMPACT Successful	2015	CB	External
sample726	IMPACT Successful	2018	CB	External
sample727	IMPACT Successful	2022	CB	Internal
sample728	IMPACT Successful	2014	CB	Internal
sample729	IMPACT Successful	2017	CB	Internal
sample730	Failure, Sequencing Failure (low coverage)	2019	ScfDNA	Internal
sample731	IMPACT Successful	2021	CB	Internal
sample732	IMPACT Successful	2019	CB	Internal
sample733	IMPACT Successful	2015	CB	Internal
sample734	IMPACT Successful	2018	CB	External
sample735	IMPACT Successful	2014	CB	Internal
sample736	IMPACT Successful	2015	CB	Internal
sample737	IMPACT Successful	2017	CB	Internal
sample738	IMPACT Successful	2020	CB	Internal
sample739	IMPACT Successful	2018	CB	Internal
sample740	IMPACT Successful	2019	CB	Internal
sample741	IMPACT Successful	2020	ScfDNA	Internal
sample742	IMPACT Successful	2016	CB	Internal
sample743	IMPACT Successful	2017	CB	Internal
sample744	IMPACT Successful	2022	CB	Internal
sample745	IMPACT Successful	2019	CB	External
sample746	IMPACT Successful	2022	CB	External
sample747	IMPACT Successful	2017	CB	Internal
sample748	IMPACT Successful	2017	CB	Internal
sample749	IMPACT Successful	2018	CB	Internal
sample750	IMPACT Successful	2021	CB	Internal
sample751	IMPACT Successful	2017	CB	External
sample752	IMPACT Successful	2021	CB	External
sample753	IMPACT Successful	2021	CB	External
sample754	IMPACT Successful	2015	CB	Internal
sample755	IMPACT Successful	2015	CB	Internal
sample756	IMPACT Successful	2019	CB	External
sample757	IMPACT Successful	2020	CB	External
sample758	IMPACT Successful	2015	CB	Internal
sample759	IMPACT Successful	2016	ScfDNA	Internal
sample760	IMPACT Successful	2019	CB	External
sample761	IMPACT Successful	2016	CB	External
sample762	IMPACT Successful	2016	CB	Internal
sample763	IMPACT Successful	2017	CB	Internal
sample764	IMPACT Successful	2019	CB	Internal
sample765	IMPACT Successful	2016	CB	External
sample766	IMPACT Successful	2018	CB	External
sample767	IMPACT Successful	2019	CB	External
sample768	IMPACT Successful	2015	CB	Internal
sample769	IMPACT Successful	2019	CB	Internal
sample770	IMPACT Successful	2016	CB	External
sample771	IMPACT Successful	2021	CB	External
sample772	IMPACT Successful	2018	CB	Internal
sample773	IMPACT Successful	2018	CB	Internal
sample774	IMPACT Successful	2021	CB	Internal
sample775	IMPACT Successful	2015	CB	Internal
sample776	IMPACT Successful	2016	CB	External
sample777	IMPACT Successful	2017	CB	External
sample778	IMPACT Successful	2019	CB	External
sample779	IMPACT Successful	2014	CB	External
sample780	IMPACT Successful	2016	CB	Internal
sample781	IMPACT Successful	2018	CB	Internal
sample782	IMPACT Successful	2022	CB	Internal
sample783	IMPACT Successful	2015	CB	Internal
sample784	IMPACT Successful	2017	CB	Internal
sample785	IMPACT Successful	2018	CB	External
sample786	IMPACT Successful	2022	CB	Internal
sample787	IMPACT Successful	2015	CB	External
sample788	IMPACT Successful	2015	CB	Internal
sample789	IMPACT Successful	2020	ScfDNA	Internal
sample790	IMPACT Successful	2019	CB	Internal
sample791	IMPACT Successful	2017	ScfDNA	Internal
sample792	IMPACT Successful	2021	CB	External
sample793	IMPACT Successful	2021	CB	Internal
sample794	Failure, Sequencing Failure (low coverage)	2017	ScfDNA	Internal
sample795	IMPACT Successful	2018	CB	Internal
sample796	IMPACT Successful	2016	CB	Internal
sample797	IMPACT Successful	2020	CB	Internal
sample798	IMPACT Successful	2015	CB	Internal
sample799	IMPACT Successful	2015	CB	Internal
sample800	IMPACT Successful	2017	CB	External
sample801	IMPACT Successful	2015	CB	Internal
sample802	IMPACT Successful	2016	CB	Internal
sample803	IMPACT Successful	2016	ScfDNA	Internal
sample804	IMPACT Successful	2017	CB	External
sample805	IMPACT Successful	2021	CB	External
sample806	IMPACT Successful	2021	CB	Internal
sample807	IMPACT Successful	2014	CB	Internal
sample808	IMPACT Successful	2015	CB	External
sample809	IMPACT Successful	2017	CB	External
sample810	IMPACT Successful	2015	CB	External
sample811	IMPACT Successful	2015	CB	External
sample812	IMPACT Successful	2016	CB	External
sample813	IMPACT Successful	2019	CB	Internal
sample814	IMPACT Successful	2021	CB	External
sample815	IMPACT Successful	2015	CB	Internal
sample816	IMPACT Successful	2017	CB	External
sample817	Failure, Sequencing Failure (low coverage)	2017	ScfDNA	Internal
sample818	IMPACT Successful	2017	CB	External
sample819	IMPACT Successful	2020	CB	External
sample820	IMPACT Successful	2020	CB	External
sample821	IMPACT Successful	2018	CB	External
sample822	IMPACT Successful	2014	CB	External
sample823	Failure, Sequencing Failure (low coverage)	2020	ScfDNA	Internal
sample824	IMPACT Successful	2021	CB	External
sample825	IMPACT Successful	2019	CB	External
sample826	IMPACT Successful	2017	CB	Internal
sample827	IMPACT Successful	2020	CB	Internal
sample828	IMPACT Successful	2015	CB	External
sample829	IMPACT Successful	2015	CB	Internal
sample830	IMPACT Successful	2015	CB	External
sample831	IMPACT Successful	2018	CB	Internal
sample832	IMPACT Successful	2014	CB	Internal
sample833	IMPACT Successful	2016	CB	Internal
sample834	IMPACT Successful	2015	CB	Internal
sample835	IMPACT Successful	2015	CB	External
sample836	IMPACT Successful	2017	CB	External
sample837	IMPACT Successful	2021	CB	Internal
sample838	IMPACT Successful	2016	CB	Internal
sample839	IMPACT Successful	2019	CB	External
sample840	IMPACT Successful	2020	ScfDNA	Internal
sample841	IMPACT Successful	2017	ScfDNA	Internal
sample842	IMPACT Successful	2021	CB	External
sample843	IMPACT Successful	2014	CB	Internal
sample844	IMPACT Successful	2015	ScfDNA	Internal
sample845	IMPACT Successful	2016	CB	Internal
sample846	IMPACT Successful	2015	CB	Internal
sample847	IMPACT Successful	2018	CB	External
sample848	IMPACT Successful	2020	CB	Internal
sample849	IMPACT Successful	2021	CB	External
sample850	IMPACT Successful	2016	CB	External
sample851	IMPACT Successful	2018	CB	External
sample852	IMPACT Successful	2020	CB	External
sample853	Failure, Sequencing Failure (low coverage)	2018	ScfDNA	Internal
sample854	IMPACT Successful	2015	CB	Internal
sample855	IMPACT Successful	2016	CB	External
sample856	IMPACT Successful	2020	CB	External
sample857	IMPACT Successful	2021	CB	Internal
sample858	IMPACT Successful	2019	ScfDNA	Internal
sample859	IMPACT Successful	2015	CB	Internal
sample860	IMPACT Successful	2016	CB	Internal
sample861	IMPACT Successful	2020	CB	Internal
sample862	IMPACT Successful	2020	CB	Internal
sample863	IMPACT Successful	2015	CB	External
sample864	IMPACT Successful	2016	CB	External
sample865	IMPACT Successful	2020	CB	External
sample866	IMPACT Successful	2017	CB	Internal
sample867	IMPACT Successful	2018	CB	Internal
sample868	IMPACT Successful	2021	CB	External
sample869	IMPACT Successful	2020	CB	Internal
sample870	IMPACT Successful	2016	CB	Internal
sample871	IMPACT Successful	2016	CB	Internal
sample872	IMPACT Successful	2017	CB	External
sample873	IMPACT Successful	2015	CB	Internal
sample874	IMPACT Successful	2017	CB	Internal
sample875	IMPACT Successful	2019	CB	Internal
sample876	IMPACT Successful	2019	CB	External
sample877	IMPACT Successful	2016	CB	Internal
sample878	IMPACT Successful	2015	CB	Internal
sample879	IMPACT Successful	2018	CB	External
sample880	IMPACT Successful	2020	CB	Internal
sample881	IMPACT Successful	2014	CB	External
sample882	IMPACT Successful	2017	CB	Internal
sample883	IMPACT Successful	2014	CB	Internal
sample884	IMPACT Successful	2015	CB	Internal
sample885	IMPACT Successful	2019	ScfDNA	Internal
sample886	IMPACT Successful	2019	CB	Internal
sample887	IMPACT Successful	2020	CB	Internal
sample888	IMPACT Successful	2022	CB	External
sample889	IMPACT Successful	2016	CB	Internal
sample890	IMPACT Successful	2017	CB	Internal
sample891	IMPACT Successful	2019	CB	Internal
sample892	Failure, Sequencing Failure (low coverage)	2020	CB	External
sample893	IMPACT Successful	2015	CB	External
sample894	IMPACT Successful	2020	CB	Internal
sample895	IMPACT Successful	2015	CB	Internal
sample896	IMPACT Successful	2022	CB	Internal
sample897	IMPACT Successful	2016	CB	External
sample898	IMPACT Successful	2017	CB	External
sample899	IMPACT Successful	2015	CB	Internal
sample900	IMPACT Successful	2019	CB	External
sample901	IMPACT Successful	2019	CB	Internal
sample902	IMPACT Successful	2017	CB	External
sample903	IMPACT Successful	2021	CB	External
sample904	IMPACT Successful	2015	CB	Internal
sample905	IMPACT Successful	2015	CB	External
sample906	IMPACT Successful	2019	CB	Internal
sample907	IMPACT Successful	2021	CB	Internal
sample908	IMPACT Successful	2018	CB	External
sample909	IMPACT Successful	2020	CB	Internal
sample910	IMPACT Successful	2016	CB	External
sample911	IMPACT Successful	2014	CB	External
sample912	IMPACT Successful	2015	CB	Internal
sample913	IMPACT Successful	2015	CB	External
sample914	IMPACT Successful	2018	CB	External
sample915	IMPACT Successful	2015	CB	Internal
sample916	IMPACT Successful	2015	CB	External
sample917	IMPACT Successful	2016	CB	Internal
sample918	IMPACT Successful	2017	CB	External
sample919	IMPACT Successful	2015	CB	Internal
sample920	IMPACT Successful	2016	CB	Internal
sample921	IMPACT Successful	2016	CB	Internal
sample922	IMPACT Successful	2016	CB	External
sample923	IMPACT Successful	2021	CB	Internal
sample924	IMPACT Successful	2016	ScfDNA	Internal
sample925	IMPACT Successful	2017	CB	Internal
sample926	IMPACT Successful	2017	CB	Internal
sample927	IMPACT Successful	2015	CB	Internal
sample928	Failure, Sequencing Failure (low coverage)	2016	CB	External
sample929	IMPACT Successful	2017	CB	External
sample930	IMPACT Successful	2017	CB	External
sample931	IMPACT Successful	2018	CB	External
sample932	IMPACT Successful	2021	CB	Internal
sample933	IMPACT Successful	2021	CB	Internal
sample934	IMPACT Successful	2016	CB	External
sample935	IMPACT Successful	2016	CB	External
sample936	IMPACT Successful	2016	CB	Internal
sample937	IMPACT Successful	2017	CB	Internal
sample938	IMPACT Successful	2014	CB	External
sample939	IMPACT Successful	2016	CB	External
sample940	IMPACT Successful	2019	CB	Internal
sample941	IMPACT Successful	2017	ScfDNA	Internal
sample942	IMPACT Successful	2015	CB	Internal
sample943	IMPACT Successful	2018	CB	Internal
sample944	IMPACT Successful	2015	CB	Internal
sample945	IMPACT Successful	2015	CB	Internal
sample946	IMPACT Successful	2016	CB	Internal
sample947	IMPACT Successful	2020	ScfDNA	Internal
sample948	IMPACT Successful	2019	CB	Internal
sample949	IMPACT Successful	2015	CB	Internal
sample950	IMPACT Successful	2015	CB	External
sample951	IMPACT Successful	2017	CB	External
sample952	IMPACT Successful	2017	ScfDNA	Internal
sample953	IMPACT Successful	2018	CB	External
sample954	IMPACT Successful	2018	CB	Internal
sample955	IMPACT Successful	2015	CB	External
sample956	IMPACT Successful	2016	CB	Internal
sample957	IMPACT Successful	2017	CB	External
sample958	IMPACT Successful	2019	CB	Internal
sample959	IMPACT Successful	2016	CB	External
sample960	IMPACT Successful	2016	CB	External
sample961	IMPACT Successful	2021	CB	External
sample962	IMPACT Successful	2014	CB	External
sample963	IMPACT Successful	2015	CB	External
sample964	IMPACT Successful	2018	CB	External
sample965	IMPACT Successful	2015	CB	Internal
sample966	IMPACT Successful	2020	CB	External
sample967	IMPACT Successful	2016	CB	Internal
sample968	IMPACT Successful	2018	CB	External
sample969	IMPACT Successful	2016	CB	Internal
sample970	IMPACT Successful	2017	CB	External
sample971	IMPACT Successful	2018	CB	Internal
sample972	IMPACT Successful	2019	CB	External
sample973	IMPACT Successful	2014	CB	Internal
sample975	IMPACT Successful	2021	CB	Internal
sample976	IMPACT Successful	2018	CB	Internal
sample977	IMPACT Successful	2021	CB	Internal
sample978	IMPACT Successful	2019	CB	Internal
sample979	IMPACT Successful	2016	CB	Internal
sample980	IMPACT Successful	2017	CB	External
sample981	IMPACT Successful	2018	CB	External
sample982	IMPACT Successful	2015	CB	Internal
sample983	IMPACT Successful	2016	CB	External
sample984	IMPACT Successful	2019	CB	Internal
sample985	IMPACT Successful	2016	CB	Internal
sample986	IMPACT Successful	2017	CB	External
sample987	Failure, Sequencing Failure (low coverage)	2020	ScfDNA	Internal
sample988	IMPACT Successful	2020	CB	External
sample989	IMPACT Successful	2020	ScfDNA	Internal
sample990	IMPACT Successful	2015	CB	Internal
sample991	IMPACT Successful	2019	CB	Internal
sample992	IMPACT Successful	2021	CB	Internal
sample993	IMPACT Successful	2018	CB	Internal
sample994	Failure, Sequencing Failure (low coverage)	2020	ScfDNA	Internal
sample995	IMPACT Successful	2020	CB	External
sample996	IMPACT Successful	2016	CB	External
sample997	IMPACT Successful	2018	CB	Internal
sample998	IMPACT Successful	2020	CB	Internal
sample999	IMPACT Successful	2018	CB	Internal
sample1000	IMPACT Successful	2014	CB	External
sample1001	IMPACT Successful	2016	CB	External
sample1002	IMPACT Successful	2017	CB	External
sample1003	IMPACT Successful	2014	CB	Internal
sample1004	IMPACT Successful	2017	CB	External
sample1005	IMPACT Successful	2020	CB	External
sample1006	IMPACT Successful	2021	CB	Internal
sample1007	IMPACT Successful	2019	CB	External
sample1008	IMPACT Successful	2020	CB	Internal
sample1009	IMPACT Successful	2018	CB	Internal
sample1010	IMPACT Successful	2018	CB	Internal
sample1011	IMPACT Successful	2019	CB	Internal
sample1012	IMPACT Successful	2016	CB	External
sample1013	IMPACT Successful	2021	CB	Internal
sample1014	IMPACT Successful	2017	CB	External
sample1015	IMPACT Successful	2015	ScfDNA	Internal
sample1016	IMPACT Successful	2015	ScfDNA	Internal
sample1017	IMPACT Successful	2016	CB	Internal
sample1018	IMPACT Successful	2015	CB	Internal
sample1019	IMPACT Successful	2017	CB	Internal
sample1020	IMPACT Successful	2015	CB	Internal
sample1021	IMPACT Successful	2015	CB	Internal
sample1022	IMPACT Successful	2015	CB	Internal
sample1023	IMPACT Successful	2017	CB	Internal
sample1024	IMPACT Successful	2017	CB	External
sample1025	IMPACT Successful	2014	CB	Internal
sample1026	IMPACT Successful	2018	ScfDNA	Internal
sample1027	IMPACT Successful	2022	CB	Internal
sample1028	IMPACT Successful	2015	CB	External
sample1029	IMPACT Successful	2015	CB	Internal
sample1030	IMPACT Successful	2016	CB	External
sample1031	IMPACT Successful	2016	CB	Internal
sample1032	IMPACT Successful	2021	CB	Internal
sample1033	IMPACT Successful	2019	CB	External
sample1034	IMPACT Successful	2014	CB	Internal
sample1035	IMPACT Successful	2015	CB	Internal
sample1036	IMPACT Successful	2019	CB	External
sample1037	IMPACT Successful	2021	CB	Internal
sample1038	IMPACT Successful	2022	CB	Internal
sample1039	IMPACT Successful	2019	CB	External
sample1040	IMPACT Successful	2015	CB	Internal
sample1041	IMPACT Successful	2016	CB	Internal
sample1042	IMPACT Successful	2021	CB	External
sample1043	IMPACT Successful	2014	CB	Internal
sample1044	IMPACT Successful	2019	CB	External
sample1045	IMPACT Successful	2020	ScfDNA	Internal
sample1046	IMPACT Successful	2020	CB	Internal
sample1047	IMPACT Successful	2016	CB	External
sample1048	IMPACT Successful	2016	ScfDNA	Internal
sample1049	IMPACT Successful	2016	CB	Internal
sample1050	IMPACT Successful	2016	CB	Internal
sample1051	IMPACT Successful	2021	CB	Internal
sample1052	IMPACT Successful	2021	CB	External
sample1053	IMPACT Successful	2022	CB	Internal
sample1054	IMPACT Successful	2019	CB	Internal
sample1055	IMPACT Successful	2019	CB	External
sample1056	IMPACT Successful	2019	ScfDNA	Internal
sample1057	IMPACT Successful	2017	ScfDNA	Internal
sample1058	IMPACT Successful	2019	CB	Internal
sample1059	IMPACT Successful	2021	CB	External
sample1060	IMPACT Successful	2019	CB	External
sample1061	IMPACT Successful	2022	CB	Internal
sample1062	IMPACT Successful	2015	CB	Internal
sample1063	IMPACT Successful	2015	CB	Internal
sample1064	IMPACT Successful	2019	CB	Internal
sample1065	IMPACT Successful	2021	CB	Internal
sample1066	IMPACT Successful	2017	CB	External
sample1067	IMPACT Successful	2019	CB	External
sample1068	IMPACT Successful	2022	CB	External
sample1069	IMPACT Successful	2015	CB	Internal
sample1070	IMPACT Successful	2016	ScfDNA	Internal
sample1071	IMPACT Successful	2017	CB	Internal
sample1072	IMPACT Successful	2020	CB	Internal
sample1073	IMPACT Successful	2015	CB	External
sample1074	IMPACT Successful	2017	CB	Internal
sample1075	IMPACT Successful	2022	CB	Internal
sample1076	IMPACT Successful	2019	CB	Internal
sample1077	IMPACT Successful	2020	CB	Internal
sample1078	IMPACT Successful	2022	CB	Internal
sample1079	IMPACT Successful	2015	CB	External
sample1080	IMPACT Successful	2014	CB	External
sample1081	Failure, Sequencing Failure (low coverage)	2019	ScfDNA	Internal
sample1082	IMPACT Successful	2020	CB	Internal
sample1083	IMPACT Successful	2021	CB	External
sample1084	IMPACT Successful	2016	CB	External
sample1085	IMPACT Successful	2015	CB	Internal
sample1086	IMPACT Successful	2015	CB	Internal
sample1087	IMPACT Successful	2015	CB	Internal
sample1088	Failure, Sequencing Failure (low coverage)	2019	ScfDNA	Internal
sample1089	IMPACT Successful	2021	CB	Internal
sample1090	IMPACT Successful	2015	CB	Internal
sample1091	IMPACT Successful	2015	CB	Internal
sample1092	IMPACT Successful	2015	CB	External
sample1093	IMPACT Successful	2018	CB	External
sample1094	IMPACT Successful	2020	CB	External
sample1095	IMPACT Successful	2021	CB	Internal
sample1096	IMPACT Successful	2015	CB	Internal
sample1097	IMPACT Successful	2016	CB	Internal
sample1098	IMPACT Successful	2016	CB	Internal
sample1099	IMPACT Successful	2019	CB	External
sample1100	IMPACT Successful	2019	CB	Internal
sample1101	IMPACT Successful	2015	CB	External
sample1102	IMPACT Successful	2015	CB	External
sample1103	IMPACT Successful	2017	CB	External
sample1104	IMPACT Successful	2019	CB	Internal
sample1105	IMPACT Successful	2020	CB	Internal
sample1106	IMPACT Successful	2014	CB	Internal
sample1107	IMPACT Successful	2015	CB	Internal
sample1108	IMPACT Successful	2016	CB	Internal
sample1109	IMPACT Successful	2018	CB	External
sample1110	IMPACT Successful	2018	CB	Internal
sample1111	IMPACT Successful	2020	CB	Internal
sample1112	IMPACT Successful	2019	ScfDNA	Internal
sample1113	IMPACT Successful	2019	CB	Internal
sample1114	IMPACT Successful	2021	CB	Internal
sample1115	IMPACT Successful	2017	CB	Internal
sample1116	IMPACT Successful	2019	CB	External
sample1117	IMPACT Successful	2014	CB	Internal
sample1118	IMPACT Successful	2015	CB	External
sample1119	IMPACT Successful	2019	CB	External
sample1120	IMPACT Successful	2019	ScfDNA	Internal
sample1121	IMPACT Successful	2019	CB	Internal
sample1122	IMPACT Successful	2021	CB	Internal
sample1123	IMPACT Successful	2015	CB	Internal
sample1124	IMPACT Successful	2016	CB	Internal
sample1125	IMPACT Successful	2018	CB	External
sample1126	IMPACT Successful	2020	CB	External
sample1127	IMPACT Successful	2015	CB	Internal
sample1128	IMPACT Successful	2016	CB	Internal
sample1129	IMPACT Successful	2016	CB	Internal
sample1130	IMPACT Successful	2016	CB	External
sample1131	IMPACT Successful	2016	CB	External
sample1132	IMPACT Successful	2021	CB	Internal
sample1133	IMPACT Successful	2018	CB	Internal
sample1134	IMPACT Successful	2019	CB	Internal
sample1135	IMPACT Successful	2021	CB	Internal
sample1136	IMPACT Successful	2016	CB	Internal
sample1137	IMPACT Successful	2019	CB	Internal
sample1138	IMPACT Successful	2015	CB	External
sample1139	IMPACT Successful	2020	CB	Internal
sample1140	IMPACT Successful	2014	CB	External
sample1141	IMPACT Successful	2020	CB	External
sample1142	IMPACT Successful	2022	CB	External
sample1143	IMPACT Successful	2016	CB	Internal
sample1144	IMPACT Successful	2022	CB	Internal
sample1145	IMPACT Successful	2021	CB	Internal
sample1146	IMPACT Successful	2014	CB	External
sample1147	IMPACT Successful	2015	CB	Internal
sample1148	IMPACT Successful	2021	CB	External
sample1149	IMPACT Successful	2017	CB	Internal
sample1150	IMPACT Successful	2019	CB	Internal
sample1151	IMPACT Successful	2022	CB	Internal
sample1152	IMPACT Successful	2016	CB	Internal
sample1153	IMPACT Successful	2015	CB	Internal
sample1154	IMPACT Successful	2015	CB	External
sample1155	IMPACT Successful	2015	CB	Internal
sample1156	IMPACT Successful	2022	CB	Internal
sample1157	IMPACT Successful	2014	CB	External
sample1158	IMPACT Successful	2016	CB	External
sample1159	IMPACT Successful	2017	CB	External
sample1160	IMPACT Successful	2018	CB	Internal
sample1161	IMPACT Successful	2019	CB	External
sample1162	IMPACT Successful	2021	CB	Internal
sample1163	IMPACT Successful	2014	CB	Internal
sample1164	IMPACT Successful	2017	CB	External
sample1165	IMPACT Successful	2018	CB	External
sample1166	IMPACT Successful	2018	CB	Internal
sample1167	IMPACT Successful	2020	CB	External
sample1168	IMPACT Successful	2021	CB	External
sample1169	IMPACT Successful	2016	CB	Internal
sample1170	IMPACT Successful	2018	CB	Internal
sample1171	IMPACT Successful	2016	CB	Internal
sample1172	IMPACT Successful	2016	CB	External
sample1173	IMPACT Successful	2017	CB	Internal
sample1174	IMPACT Successful	2017	CB	External
sample1175	IMPACT Successful	2017	CB	External
sample1176	IMPACT Successful	2020	CB	Internal
sample1177	IMPACT Successful	2016	CB	Internal
sample1178	IMPACT Successful	2016	CB	Internal
sample1179	IMPACT Successful	2019	CB	External
sample1180	IMPACT Successful	2016	CB	Internal
sample1181	IMPACT Successful	2018	CB	Internal
sample1182	IMPACT Successful	2018	ScfDNA	Internal
sample1183	IMPACT Successful	2020	CB	External
sample1184	IMPACT Successful	2022	CB	Internal
sample1185	IMPACT Successful	2015	CB	Internal
sample1186	IMPACT Successful	2019	CB	Internal
sample1187	IMPACT Successful	2020	CB	Internal
sample1188	IMPACT Successful	2018	CB	External
sample1189	IMPACT Successful	2018	CB	External
sample1190	IMPACT Successful	2019	CB	Internal
sample1191	IMPACT Successful	2015	CB	Internal
sample1192	IMPACT Successful	2016	CB	Internal
sample1193	IMPACT Successful	2016	CB	External
sample1194	Failure, Sequencing Failure (low coverage)	2018	ScfDNA	Internal
sample1195	IMPACT Successful	2017	CB	External
sample1196	IMPACT Successful	2018	CB	Internal
sample1197	IMPACT Successful	2020	CB	Internal
sample1198	IMPACT Successful	2022	CB	Internal
sample1199	IMPACT Successful	2014	CB	Internal
sample1200	IMPACT Successful	2022	CB	External
sample1201	IMPACT Successful	2014	CB	External
sample1202	IMPACT Successful	2015	CB	Internal
sample1203	IMPACT Successful	2016	CB	Internal
sample1204	IMPACT Successful	2016	CB	External
sample1205	IMPACT Successful	2018	CB	External
sample1206	IMPACT Successful	2014	CB	Internal
sample1207	IMPACT Successful	2015	CB	Internal
sample1208	IMPACT Successful	2018	CB	Internal
sample1209	IMPACT Successful	2019	CB	External
sample1210	IMPACT Successful	2015	CB	External
sample1211	IMPACT Successful	2022	CB	Internal
sample1212	IMPACT Successful	2015	CB	Internal
sample1213	IMPACT Successful	2015	CB	External
sample1214	IMPACT Successful	2019	ScfDNA	Internal
sample1215	IMPACT Successful	2022	CB	External
sample1216	IMPACT Successful	2015	CB	Internal
sample1217	IMPACT Successful	2015	CB	External
sample1218	IMPACT Successful	2019	CB	Internal
sample1219	IMPACT Successful	2020	CB	External
sample1220	IMPACT Successful	2018	CB	Internal
sample1221	IMPACT Successful	2019	CB	External
sample1222	IMPACT Successful	2019	CB	External
sample1223	IMPACT Successful	2021	CB	External
sample1224	IMPACT Successful	2014	CB	External
sample1225	IMPACT Successful	2014	CB	External
sample1226	IMPACT Successful	2015	CB	External
sample1227	IMPACT Successful	2017	CB	External
sample1228	IMPACT Successful	2021	CB	Internal
sample1229	IMPACT Successful	2021	CB	Internal
sample1230	IMPACT Successful	2016	CB	External
sample1231	IMPACT Successful	2016	CB	External
sample1232	IMPACT Successful	2018	CB	Internal
sample1233	IMPACT Successful	2018	ScfDNA	Internal
sample1234	IMPACT Successful	2019	CB	Internal
sample1235	IMPACT Successful	2019	CB	External
sample1236	IMPACT Successful	2020	CB	Internal
sample1237	IMPACT Successful	2016	ScfDNA	Internal
sample1238	IMPACT Successful	2017	CB	External
sample1239	IMPACT Successful	2015	CB	Internal
sample1240	IMPACT Successful	2015	CB	Internal
sample1241	IMPACT Successful	2019	CB	External
sample1242	IMPACT Successful	2021	CB	Internal
sample1243	IMPACT Successful	2016	CB	Internal
sample1244	IMPACT Successful	2014	CB	External
sample1245	IMPACT Successful	2015	ScfDNA	Internal
sample1246	IMPACT Successful	2022	CB	External
sample1247	IMPACT Successful	2016	ScfDNA	Internal
sample1248	IMPACT Successful	2017	CB	Internal
sample1249	IMPACT Successful	2021	CB	External
sample1250	IMPACT Successful	2022	CB	Internal
sample1251	IMPACT Successful	2015	CB	Internal
sample1252	IMPACT Successful	2016	CB	Internal
sample1253	IMPACT Successful	2020	CB	External
sample1254	IMPACT Successful	2017	CB	External
sample1255	IMPACT Successful	2019	CB	External
sample1256	IMPACT Successful	2022	CB	Internal
sample1257	IMPACT Successful	2016	CB	External
sample1258	IMPACT Successful	2018	CB	Internal
sample1259	IMPACT Successful	2016	CB	Internal
sample1260	IMPACT Successful	2020	CB	Internal
sample1261	IMPACT Successful	2020	CB	External
sample1262	IMPACT Successful	2019	CB	Internal
sample1263	IMPACT Successful	2016	ScfDNA	Internal
sample1264	IMPACT Successful	2016	CB	Internal
sample1265	IMPACT Successful	2018	CB	Internal
sample1266	IMPACT Successful	2018	CB	Internal
sample1267	IMPACT Successful	2018	CB	External
sample1268	IMPACT Successful	2022	CB	Internal
sample1269	IMPACT Successful	2018	CB	External
sample1270	IMPACT Successful	2017	ScfDNA	Internal
sample1271	IMPACT Successful	2014	CB	External
sample1272	IMPACT Successful	2015	CB	Internal
sample1273	IMPACT Successful	2017	CB	Internal
sample1274	IMPACT Successful	2022	CB	External
sample1275	IMPACT Successful	2014	CB	External
sample1276	IMPACT Successful	2015	CB	Internal
sample1277	IMPACT Successful	2016	CB	Internal
sample1278	IMPACT Successful	2020	CB	Internal
sample1279	IMPACT Successful	2021	CB	External
sample1280	IMPACT Successful	2021	CB	External
sample1281	IMPACT Successful	2022	CB	Internal
sample1282	IMPACT Successful	2015	CB	External
sample1283	IMPACT Successful	2020	CB	Internal
sample1284	IMPACT Successful	2020	CB	External
sample1285	IMPACT Successful	2020	CB	Internal
sample1286	IMPACT Successful	2016	CB	External
sample1287	IMPACT Successful	2020	ScfDNA	Internal
sample1288	IMPACT Successful	2014	CB	External
sample1289	IMPACT Successful	2019	ScfDNA	Internal
sample1290	IMPACT Successful	2021	CB	External
sample1291	IMPACT Successful	2022	CB	External
sample1292	IMPACT Successful	2018	CB	Internal
sample1293	IMPACT Successful	2018	CB	External
sample1294	IMPACT Successful	2020	CB	Internal
sample1295	IMPACT Successful	2016	CB	Internal
sample1296	IMPACT Successful	2017	CB	Internal
sample1297	IMPACT Successful	2018	CB	Internal
sample1298	IMPACT Successful	2020	CB	Internal
sample1299	IMPACT Successful	2017	CB	Internal
sample1300	IMPACT Successful	2017	CB	External
sample1301	IMPACT Successful	2015	CB	Internal
sample1302	IMPACT Successful	2015	CB	Internal
sample1303	IMPACT Successful	2015	CB	Internal
sample1304	IMPACT Successful	2016	CB	Internal
sample1305	IMPACT Successful	2019	ScfDNA	Internal
sample1306	IMPACT Successful	2020	CB	Internal
sample1307	IMPACT Successful	2022	CB	Internal
sample1308	IMPACT Successful	2015	ScfDNA	Internal
sample1309	IMPACT Successful	2016	CB	Internal
sample1310	IMPACT Successful	2016	CB	Internal
sample1311	IMPACT Successful	2018	CB	Internal
sample1312	IMPACT Successful	2019	CB	Internal
sample1313	IMPACT Successful	2020	CB	Internal
sample1314	IMPACT Successful	2021	CB	External
sample1315	IMPACT Successful	2016	CB	External
sample1316	IMPACT Successful	2017	CB	External
sample1317	IMPACT Successful	2018	CB	Internal
sample1318	IMPACT Successful	2019	CB	External
sample1319	IMPACT Successful	2019	ScfDNA	Internal
sample1320	IMPACT Successful	2019	CB	Internal
sample1321	IMPACT Successful	2019	CB	External
sample1322	IMPACT Successful	2020	CB	External
sample1323	IMPACT Successful	2016	CB	External
sample1324	IMPACT Successful	2020	CB	Internal
sample1325	IMPACT Successful	2016	CB	Internal
sample1326	IMPACT Successful	2019	CB	Internal
sample1327	IMPACT Successful	2020	CB	Internal
sample1328	IMPACT Successful	2020	CB	External
sample1329	IMPACT Successful	2015	CB	Internal
sample1330	IMPACT Successful	2018	CB	Internal
sample1331	IMPACT Successful	2019	CB	Internal
sample1332	IMPACT Successful	2019	CB	Internal
sample1333	IMPACT Successful	2022	CB	Internal
sample1334	IMPACT Successful	2014	CB	External
sample1335	IMPACT Successful	2015	CB	External
sample1336	IMPACT Successful	2017	CB	External
sample1337	IMPACT Successful	2017	CB	External
sample1338	IMPACT Successful	2019	CB	Internal
sample1339	IMPACT Successful	2021	CB	Internal
sample1340	IMPACT Successful	2015	CB	Internal
sample1341	IMPACT Successful	2016	CB	Internal
sample1342	IMPACT Successful	2019	CB	External
sample1343	IMPACT Successful	2021	CB	Internal
sample1344	IMPACT Successful	2015	CB	Internal
sample1345	IMPACT Successful	2016	CB	External
sample1346	IMPACT Successful	2019	CB	Internal
sample1347	IMPACT Successful	2020	CB	Internal
sample1348	IMPACT Successful	2021	CB	Internal
sample1349	IMPACT Successful	2015	CB	Internal
sample1350	IMPACT Successful	2016	CB	External
sample1351	IMPACT Successful	2016	CB	Internal
sample1352	IMPACT Successful	2017	ScfDNA	Internal
sample1353	IMPACT Successful	2019	CB	Internal
sample1354	IMPACT Successful	2014	CB	Internal
sample1355	IMPACT Successful	2016	CB	External
sample1356	IMPACT Successful	2020	CB	Internal
sample1357	IMPACT Successful	2021	CB	External
sample1358	IMPACT Successful	2014	CB	Internal
sample1359	IMPACT Successful	2019	CB	Internal
sample1360	IMPACT Successful	2019	CB	Internal
sample1361	IMPACT Successful	2020	CB	Internal
sample1362	IMPACT Successful	2020	CB	External
sample1363	IMPACT Successful	2021	CB	Internal
sample1364	IMPACT Successful	2014	CB	Internal
sample1365	IMPACT Successful	2018	CB	External
sample1366	IMPACT Successful	2019	CB	External
sample1367	IMPACT Successful	2021	CB	Internal
sample1368	IMPACT Successful	2022	CB	External
sample1369	IMPACT Successful	2014	CB	Internal
sample1370	IMPACT Successful	2016	CB	Internal
sample1371	IMPACT Successful	2019	CB	Internal
sample1372	IMPACT Successful	2021	CB	Internal
sample1373	IMPACT Successful	2016	CB	Internal
sample1374	IMPACT Successful	2019	CB	External
sample1375	IMPACT Successful	2020	CB	Internal
sample1376	IMPACT Successful	2020	CB	External
sample1377	IMPACT Successful	2021	CB	Internal
sample1378	IMPACT Successful	2016	CB	Internal
sample1379	IMPACT Successful	2016	CB	External
sample1380	IMPACT Successful	2017	CB	Internal
sample1381	IMPACT Successful	2019	CB	External
sample1382	IMPACT Successful	2019	CB	External
sample1383	IMPACT Successful	2016	CB	Internal
sample1384	IMPACT Successful	2017	CB	Internal
sample1385	IMPACT Successful	2022	CB	External
sample1386	IMPACT Successful	2018	CB	External
sample1387	Failure, Sequencing Failure (low coverage)	2019	ScfDNA	Internal
sample1388	IMPACT Successful	2022	CB	External
sample1389	IMPACT Successful	2016	CB	Internal
sample1390	IMPACT Successful	2017	CB	Internal
sample1391	IMPACT Successful	2018	CB	Internal
sample1392	IMPACT Successful	2017	CB	Internal
sample1393	IMPACT Successful	2017	CB	External
sample1394	IMPACT Successful	2017	CB	External
sample1395	IMPACT Successful	2018	CB	External
sample1396	IMPACT Successful	2019	CB	Internal
sample1397	IMPACT Successful	2015	CB	External
sample1398	IMPACT Successful	2016	CB	External
sample1399	IMPACT Successful	2020	CB	Internal
sample1400	IMPACT Successful	2020	CB	Internal
sample1401	IMPACT Successful	2020	CB	Internal
sample1402	IMPACT Successful	2021	CB	External
sample1403	IMPACT Successful	2016	CB	Internal
sample1404	IMPACT Successful	2019	CB	External
sample1405	IMPACT Successful	2016	CB	Internal
sample1406	IMPACT Successful	2018	CB	External
sample1407	IMPACT Successful	2018	CB	External
sample1408	IMPACT Successful	2022	CB	Internal
sample1409	IMPACT Successful	2015	CB	External
sample1410	IMPACT Successful	2015	CB	Internal
sample1411	IMPACT Successful	2017	CB	External
sample1412	IMPACT Successful	2020	CB	Internal
sample1413	IMPACT Successful	2020	CB	Internal
sample1414	IMPACT Successful	2020	CB	Internal
sample1415	IMPACT Successful	2021	CB	Internal
sample1416	IMPACT Successful	2015	CB	External
sample1417	IMPACT Successful	2016	ScfDNA	Internal
sample1418	IMPACT Successful	2016	CB	External
sample1419	IMPACT Successful	2018	ScfDNA	Internal
sample1420	IMPACT Successful	2018	ScfDNA	Internal
sample1421	IMPACT Successful	2019	CB	External
sample1422	IMPACT Successful	2020	CB	External
sample1423	IMPACT Successful	2021	CB	Internal
sample1424	IMPACT Successful	2016	CB	External
sample1425	IMPACT Successful	2017	CB	Internal
sample1426	IMPACT Successful	2018	ScfDNA	Internal
sample1427	IMPACT Successful	2020	CB	Internal
sample1428	IMPACT Successful	2016	CB	Internal
sample1429	IMPACT Successful	2019	CB	Internal
sample1430	IMPACT Successful	2019	CB	External
sample1431	IMPACT Successful	2021	CB	Internal
sample1432	IMPACT Successful	2021	CB	Internal
sample1433	IMPACT Successful	2022	CB	External
sample1434	IMPACT Successful	2022	CB	Internal
sample1435	IMPACT Successful	2017	CB	Internal
sample1436	IMPACT Successful	2021	CB	Internal
sample1437	IMPACT Successful	2017	CB	External
sample1438	IMPACT Successful	2017	CB	External
sample1439	IMPACT Successful	2020	CB	Internal
sample1440	IMPACT Successful	2021	CB	Internal
sample1441	IMPACT Successful	2019	CB	External
sample1442	IMPACT Successful	2019	CB	External
sample1443	IMPACT Successful	2021	CB	Internal
sample1444	IMPACT Successful	2022	CB	External
sample1445	IMPACT Successful	2017	CB	Internal
sample1446	IMPACT Successful	2018	CB	External
sample1447	IMPACT Successful	2019	CB	External
sample1448	IMPACT Successful	2021	CB	External
sample1449	IMPACT Successful	2015	CB	Internal
sample1450	IMPACT Successful	2015	CB	Internal
sample1451	IMPACT Successful	2016	CB	External
sample1452	IMPACT Successful	2018	CB	Internal
sample1453	IMPACT Successful	2016	CB	External
sample1454	IMPACT Successful	2016	CB	External
sample1455	IMPACT Successful	2017	CB	Internal
sample1456	IMPACT Successful	2018	CB	Internal
sample1457	IMPACT Successful	2019	CB	Internal
sample1458	IMPACT Successful	2022	CB	External
sample1459	IMPACT Successful	2016	CB	Internal
sample1460	IMPACT Successful	2016	CB	Internal
sample1461	IMPACT Successful	2017	CB	Internal
sample1462	IMPACT Successful	2018	CB	External
sample1463	IMPACT Successful	2015	CB	Internal
sample1464	IMPACT Successful	2017	CB	External
sample1465	IMPACT Successful	2017	CB	Internal
sample1466	IMPACT Successful	2020	CB	External
sample1467	IMPACT Successful	2015	CB	Internal
sample1468	IMPACT Successful	2016	ScfDNA	Internal
sample1469	IMPACT Successful	2018	CB	External
sample1470	IMPACT Successful	2015	CB	Internal
sample1471	IMPACT Successful	2015	CB	Internal
sample1472	IMPACT Successful	2016	CB	External
sample1473	IMPACT Successful	2017	CB	Internal
sample1474	IMPACT Successful	2017	CB	External
sample1475	Failure, Sequencing Failure (low coverage)	2019	CB	External
sample1476	IMPACT Successful	2020	CB	Internal
sample1477	IMPACT Successful	2021	CB	External
sample1478	IMPACT Successful	2016	CB	Internal
sample1479	IMPACT Successful	2016	ScfDNA	Internal
sample1480	IMPACT Successful	2017	CB	External
sample1481	IMPACT Successful	2019	CB	External
sample1482	IMPACT Successful	2015	ScfDNA	Internal
sample1483	IMPACT Successful	2015	CB	Internal
sample1484	IMPACT Successful	2018	CB	Internal
sample1485	IMPACT Successful	2021	CB	Internal
sample1486	IMPACT Successful	2022	CB	Internal
sample1487	IMPACT Successful	2015	CB	Internal
sample1488	IMPACT Successful	2018	CB	Internal
sample1489	IMPACT Successful	2018	CB	Internal
sample1490	IMPACT Successful	2018	CB	Internal
sample1491	IMPACT Successful	2022	CB	Internal
sample1492	IMPACT Successful	2018	CB	External
sample1493	IMPACT Successful	2017	CB	External
sample1494	IMPACT Successful	2018	CB	Internal
sample1495	IMPACT Successful	2019	CB	Internal
sample1496	IMPACT Successful	2019	ScfDNA	Internal
sample1497	IMPACT Successful	2022	CB	External
sample1498	IMPACT Successful	2015	CB	Internal
sample1499	IMPACT Successful	2015	CB	Internal
sample1500	IMPACT Successful	2019	CB	External
sample1501	IMPACT Successful	2015	CB	Internal
sample1502	IMPACT Successful	2016	CB	Internal
sample1503	IMPACT Successful	2016	CB	Internal
sample1504	IMPACT Successful	2016	CB	External
sample1505	IMPACT Successful	2017	CB	Internal
sample1506	IMPACT Successful	2015	CB	Internal
sample1507	IMPACT Successful	2021	CB	Internal
sample1508	IMPACT Successful	2021	CB	External
sample1509	IMPACT Successful	2021	CB	Internal
sample1510	IMPACT Successful	2022	CB	Internal
sample1511	IMPACT Successful	2015	CB	Internal
sample1512	IMPACT Successful	2016	CB	Internal
sample1513	IMPACT Successful	2018	CB	Internal
sample1514	IMPACT Successful	2019	CB	Internal
sample1515	IMPACT Successful	2015	CB	Internal
sample1516	IMPACT Successful	2018	CB	Internal
sample1517	IMPACT Successful	2018	CB	Internal
sample1518	IMPACT Successful	2019	CB	External
sample1519	IMPACT Successful	2021	CB	External
sample1520	IMPACT Successful	2015	CB	External
sample1521	IMPACT Successful	2019	CB	Internal
sample1522	IMPACT Successful	2020	CB	Internal
sample1523	IMPACT Successful	2017	CB	External
sample1524	IMPACT Successful	2017	CB	External
sample1525	IMPACT Successful	2015	CB	External
sample1526	IMPACT Successful	2015	CB	Internal
sample1527	IMPACT Successful	2016	CB	Internal
sample1528	IMPACT Successful	2020	CB	External
sample1529	IMPACT Successful	2022	CB	External
sample1530	IMPACT Successful	2015	CB	Internal
sample1531	IMPACT Successful	2015	CB	Internal
sample1532	IMPACT Successful	2017	CB	External
sample1533	IMPACT Successful	2020	CB	Internal
sample1534	IMPACT Successful	2022	CB	Internal
sample1535	IMPACT Successful	2015	CB	External
sample1536	IMPACT Successful	2015	CB	External
sample1537	IMPACT Successful	2018	CB	Internal
sample1538	IMPACT Successful	2015	CB	Internal
sample1539	IMPACT Successful	2015	CB	Internal
sample1540	IMPACT Successful	2016	CB	Internal
sample1541	IMPACT Successful	2019	CB	Internal
sample1542	IMPACT Successful	2020	CB	Internal
sample1543	IMPACT Successful	2022	CB	Internal
sample1544	IMPACT Successful	2016	CB	Internal
sample1545	IMPACT Successful	2017	CB	External
sample1546	IMPACT Successful	2018	CB	Internal
sample1547	IMPACT Successful	2021	CB	Internal
sample1548	IMPACT Successful	2022	CB	External
sample1549	IMPACT Successful	2017	CB	External
sample1550	IMPACT Successful	2017	CB	External
sample1551	IMPACT Successful	2017	ScfDNA	Internal
sample1552	IMPACT Successful	2020	CB	Internal
sample1553	IMPACT Successful	2020	CB	External
sample1554	IMPACT Successful	2015	CB	Internal
sample1555	IMPACT Successful	2017	CB	Internal
sample1556	IMPACT Successful	2020	CB	Internal
sample1557	IMPACT Successful	2020	CB	Internal
sample1558	IMPACT Successful	2016	ScfDNA	Internal
sample1559	IMPACT Successful	2017	CB	Internal
sample1560	IMPACT Successful	2019	CB	Internal
sample1561	IMPACT Successful	2020	CB	Internal
sample1562	IMPACT Successful	2016	CB	External
sample1563	IMPACT Successful	2016	CB	External
sample1564	IMPACT Successful	2018	CB	Internal
sample1565	IMPACT Successful	2020	CB	Internal
sample1566	IMPACT Successful	2022	CB	Internal
sample1567	IMPACT Successful	2017	ScfDNA	Internal
sample1568	IMPACT Successful	2018	CB	External
sample1569	Failure, Sequencing Failure (low coverage)	2018	ScfDNA	Internal
sample1570	IMPACT Successful	2015	CB	Internal
sample1571	IMPACT Successful	2019	CB	Internal
sample1572	IMPACT Successful	2019	CB	Internal
sample1573	IMPACT Successful	2019	CB	External
sample1574	IMPACT Successful	2019	CB	External
sample1575	IMPACT Successful	2020	CB	External
sample1576	IMPACT Successful	2020	ScfDNA	Internal
sample1577	IMPACT Successful	2022	CB	Internal
sample1578	IMPACT Successful	2015	CB	External
sample1579	IMPACT Successful	2018	CB	Internal
sample1580	IMPACT Successful	2019	CB	Internal
sample1581	IMPACT Successful	2019	CB	Internal
sample1582	IMPACT Successful	2019	CB	Internal
sample1583	IMPACT Successful	2019	CB	External
sample1586	IMPACT Successful	2017	CB	Internal
sample1587	IMPACT Successful	2020	CB	External
sample1588	IMPACT Successful	2016	CB	Internal
sample1589	IMPACT Successful	2018	CB	Internal
sample1590	IMPACT Successful	2020	CB	Internal
sample1591	IMPACT Successful	2022	CB	External
sample1592	IMPACT Successful	2016	ScfDNA	Internal
sample1593	IMPACT Successful	2016	CB	Internal
sample1594	IMPACT Successful	2019	CB	Internal
sample1595	IMPACT Successful	2021	CB	Internal
sample1596	IMPACT Successful	2021	CB	External
sample1597	IMPACT Successful	2021	CB	Internal
sample1598	IMPACT Successful	2022	CB	External
sample1599	IMPACT Successful	2018	CB	Internal
sample1600	IMPACT Successful	2015	CB	External
sample1601	IMPACT Successful	2016	CB	Internal
sample1602	IMPACT Successful	2020	CB	Internal
sample1603	IMPACT Successful	2021	CB	External
sample1604	IMPACT Successful	2018	CB	External
sample1605	IMPACT Successful	2015	CB	Internal
sample1606	IMPACT Successful	2015	CB	Internal
sample1607	IMPACT Successful	2016	CB	Internal
sample1608	IMPACT Successful	2019	CB	External
sample1609	IMPACT Successful	2020	CB	Internal
sample1610	IMPACT Successful	2015	CB	External
sample1611	IMPACT Successful	2018	CB	External
sample1612	IMPACT Successful	2020	CB	Internal
sample1613	IMPACT Successful	2021	CB	Internal
sample1614	IMPACT Successful	2021	CB	Internal
sample1615	IMPACT Successful	2018	CB	Internal
sample1616	IMPACT Successful	2019	ScfDNA	Internal
sample1617	IMPACT Successful	2019	CB	External
sample1618	IMPACT Successful	2020	CB	External
sample1619	IMPACT Successful	2020	ScfDNA	Internal
sample1620	IMPACT Successful	2020	CB	Internal
sample1621	IMPACT Successful	2021	CB	Internal
sample1622	IMPACT Successful	2021	CB	Internal
sample1623	IMPACT Successful	2018	CB	External
sample1624	IMPACT Successful	2019	ScfDNA	Internal
sample1625	IMPACT Successful	2019	CB	Internal
sample1626	IMPACT Successful	2020	CB	Internal
sample1627	IMPACT Successful	2016	CB	External
sample1628	IMPACT Successful	2018	CB	External
sample1629	IMPACT Successful	2015	CB	Internal
sample1630	IMPACT Successful	2016	ScfDNA	Internal
sample1631	IMPACT Successful	2018	CB	Internal
sample1632	IMPACT Successful	2014	CB	External
sample1633	IMPACT Successful	2015	CB	External
sample1634	IMPACT Successful	2016	CB	External
sample1635	IMPACT Successful	2018	CB	Internal
sample1636	IMPACT Successful	2019	CB	Internal
sample1637	IMPACT Successful	2021	CB	Internal
sample1638	IMPACT Successful	2022	CB	Internal
sample1639	IMPACT Successful	2016	CB	External
sample1640	IMPACT Successful	2019	CB	External
sample1641	IMPACT Successful	2019	CB	External
sample1642	IMPACT Successful	2020	CB	Internal
sample1643	IMPACT Successful	2015	CB	Internal
sample1644	IMPACT Successful	2017	CB	Internal
sample1645	IMPACT Successful	2017	CB	Internal
sample1646	IMPACT Successful	2019	CB	Internal
sample1647	IMPACT Successful	2019	CB	External
sample1648	IMPACT Successful	2021	ScfDNA	Internal
sample1649	IMPACT Successful	2021	CB	Internal
sample1650	IMPACT Successful	2015	CB	External
sample1651	IMPACT Successful	2017	CB	External
sample1652	IMPACT Successful	2019	CB	External
sample1653	IMPACT Successful	2019	CB	Internal
sample1654	IMPACT Successful	2019	ScfDNA	Internal
sample1655	IMPACT Successful	2016	CB	Internal
sample1656	IMPACT Successful	2017	CB	External
sample1657	IMPACT Successful	2017	CB	Internal
sample1658	IMPACT Successful	2018	CB	External
sample1659	IMPACT Successful	2019	CB	External
sample1660	IMPACT Successful	2021	CB	Internal
sample1661	IMPACT Successful	2016	CB	External
sample1662	IMPACT Successful	2020	ScfDNA	Internal
sample1663	IMPACT Successful	2021	CB	Internal
sample1664	IMPACT Successful	2016	CB	Internal
sample1665	IMPACT Successful	2017	CB	Internal
sample1666	IMPACT Successful	2017	CB	External
sample1667	IMPACT Successful	2019	CB	External
sample1668	IMPACT Successful	2019	CB	Internal
sample1669	Failure, Sequencing Failure (low coverage)	2020	ScfDNA	Internal
sample1670	IMPACT Successful	2020	CB	External
sample1671	IMPACT Successful	2020	CB	Internal
sample1672	IMPACT Successful	2020	CB	Internal
sample1673	IMPACT Successful	2021	CB	External
sample1674	IMPACT Successful	2022	CB	External
sample1675	IMPACT Successful	2014	CB	External
sample1676	IMPACT Successful	2015	CB	Internal
sample1677	IMPACT Successful	2019	CB	External
sample1678	IMPACT Successful	2020	CB	Internal
sample1679	IMPACT Successful	2018	CB	Internal
sample1680	IMPACT Successful	2018	CB	Internal
sample1681	IMPACT Successful	2020	CB	External
sample1682	IMPACT Successful	2022	CB	Internal
sample1683	Failure, Sequencing Failure (low coverage)	2018	ScfDNA	Internal
sample1684	IMPACT Successful	2016	CB	External
sample1685	IMPACT Successful	2016	CB	External
sample1686	IMPACT Successful	2017	CB	External
sample1687	IMPACT Successful	2017	CB	Internal
sample1688	IMPACT Successful	2018	ScfDNA	Internal
sample1689	IMPACT Successful	2021	CB	Internal
sample1690	IMPACT Successful	2015	CB	Internal
sample1691	IMPACT Successful	2016	CB	External
sample1692	IMPACT Successful	2020	CB	Internal
sample1693	IMPACT Successful	2022	CB	Internal
sample1694	IMPACT Successful	2018	CB	External
sample1695	IMPACT Successful	2019	CB	Internal
sample1696	IMPACT Successful	2019	CB	Internal
sample1697	IMPACT Successful	2021	CB	Internal
sample1698	IMPACT Successful	2015	CB	Internal
sample1699	IMPACT Successful	2018	CB	External
sample1700	IMPACT Successful	2019	CB	Internal
sample1701	IMPACT Successful	2016	CB	Internal
sample1702	IMPACT Successful	2017	CB	Internal
sample1703	IMPACT Successful	2018	CB	Internal
sample1704	IMPACT Successful	2018	CB	External
sample1705	IMPACT Successful	2020	CB	Internal
sample1706	IMPACT Successful	2014	CB	External
sample1707	IMPACT Successful	2015	CB	Internal
sample1708	IMPACT Successful	2015	CB	Internal
sample1709	IMPACT Successful	2016	CB	External
sample1710	IMPACT Successful	2019	CB	Internal
sample1711	IMPACT Successful	2016	CB	External
sample1712	IMPACT Successful	2016	CB	Internal
sample1713	IMPACT Successful	2016	CB	Internal
sample1714	IMPACT Successful	2017	CB	Internal
sample1715	IMPACT Successful	2014	CB	Internal
sample1716	IMPACT Successful	2016	CB	Internal
sample1717	IMPACT Successful	2016	CB	Internal
sample1718	IMPACT Successful	2018	CB	External
sample1719	IMPACT Successful	2016	CB	Internal
sample1720	IMPACT Successful	2017	CB	Internal
sample1721	IMPACT Successful	2018	CB	Internal
sample1722	IMPACT Successful	2019	CB	Internal
sample1723	IMPACT Successful	2016	CB	External
sample1724	IMPACT Successful	2016	CB	Internal
sample1725	IMPACT Successful	2017	CB	Internal
sample1726	IMPACT Successful	2018	CB	Internal
sample1727	IMPACT Successful	2018	CB	External
sample1728	IMPACT Successful	2020	CB	External
sample1729	IMPACT Successful	2016	CB	External
sample1730	IMPACT Successful	2018	CB	External
sample1731	IMPACT Successful	2018	ScfDNA	Internal
sample1732	IMPACT Successful	2019	CB	External
sample1733	IMPACT Successful	2021	CB	Internal
sample1734	IMPACT Successful	2021	CB	Internal
sample1735	IMPACT Successful	2022	CB	Internal
sample1736	IMPACT Successful	2015	CB	Internal
sample1737	IMPACT Successful	2017	CB	Internal
sample1738	IMPACT Successful	2016	CB	External
sample1739	IMPACT Successful	2016	CB	Internal
sample1740	IMPACT Successful	2017	CB	Internal
sample1741	IMPACT Successful	2021	CB	Internal
sample1742	IMPACT Successful	2021	CB	External
sample1743	IMPACT Successful	2016	ScfDNA	Internal
sample1744	IMPACT Successful	2017	CB	Internal
sample1745	IMPACT Successful	2019	CB	Internal
sample1746	IMPACT Successful	2020	CB	Internal
sample1747	IMPACT Successful	2015	CB	Internal
sample1748	IMPACT Successful	2016	CB	Internal
sample1749	IMPACT Successful	2020	CB	External
sample1750	Failure, Sequencing Failure (low coverage)	2020	ScfDNA	Internal
sample1751	IMPACT Successful	2020	CB	External
sample1752	IMPACT Successful	2016	CB	Internal
sample1753	IMPACT Successful	2019	CB	Internal
sample1754	IMPACT Successful	2017	CB	Internal
sample1755	IMPACT Successful	2018	CB	External
sample1756	IMPACT Successful	2018	CB	Internal
sample1757	IMPACT Successful	2019	CB	Internal
sample1758	IMPACT Successful	2020	CB	Internal
sample1759	IMPACT Successful	2022	CB	Internal
sample1760	IMPACT Successful	2019	CB	External
sample1761	IMPACT Successful	2019	CB	Internal
sample1762	IMPACT Successful	2019	CB	Internal
sample1763	IMPACT Successful	2021	CB	Internal
sample1764	IMPACT Successful	2015	CB	Internal
sample1765	IMPACT Successful	2019	CB	External
sample1766	IMPACT Successful	2019	ScfDNA	Internal
sample1767	IMPACT Successful	2016	CB	Internal
sample1768	IMPACT Successful	2017	CB	Internal
sample1769	IMPACT Successful	2019	CB	External
sample1770	IMPACT Successful	2020	CB	External
sample1771	IMPACT Successful	2022	CB	External
sample1772	IMPACT Successful	2015	CB	Internal
sample1773	IMPACT Successful	2015	CB	Internal
sample1774	IMPACT Successful	2015	CB	Internal
sample1775	IMPACT Successful	2019	CB	Internal
sample1776	IMPACT Successful	2021	CB	External
sample1777	IMPACT Successful	2022	CB	Internal
sample1778	IMPACT Successful	2015	CB	Internal
sample1779	IMPACT Successful	2016	CB	External
sample1780	IMPACT Successful	2021	CB	External
sample1781	IMPACT Successful	2016	CB	Internal
sample1782	IMPACT Successful	2018	CB	External
sample1783	IMPACT Successful	2019	CB	External
sample1784	IMPACT Successful	2021	CB	Internal
sample1785	IMPACT Successful	2022	CB	Internal
sample1786	IMPACT Successful	2015	CB	Internal
sample1787	IMPACT Successful	2016	CB	External
sample1788	IMPACT Successful	2016	CB	Internal
sample1789	IMPACT Successful	2020	CB	Internal
sample1790	IMPACT Successful	2015	CB	Internal
sample1791	IMPACT Successful	2016	CB	Internal
sample1792	IMPACT Successful	2016	CB	External
sample1793	IMPACT Successful	2020	CB	External
sample1794	IMPACT Successful	2021	CB	External
sample1795	IMPACT Successful	2015	CB	Internal
sample1796	IMPACT Successful	2017	CB	External
sample1797	IMPACT Successful	2017	CB	Internal
sample1798	IMPACT Successful	2018	CB	Internal
sample1799	IMPACT Successful	2018	CB	Internal
sample1800	IMPACT Successful	2018	CB	External
sample1801	IMPACT Successful	2019	ScfDNA	Internal
sample1802	IMPACT Successful	2019	CB	Internal
sample1803	IMPACT Successful	2022	CB	External
sample1804	IMPACT Successful	2016	CB	External
sample1805	IMPACT Successful	2015	CB	Internal
sample1806	IMPACT Successful	2016	CB	Internal
sample1807	IMPACT Successful	2017	CB	External
sample1808	IMPACT Successful	2017	CB	External
sample1809	IMPACT Successful	2018	CB	Internal
sample1810	IMPACT Successful	2019	CB	External
sample1811	IMPACT Successful	2016	CB	Internal
sample1812	IMPACT Successful	2016	CB	Internal
sample1813	IMPACT Successful	2017	CB	External
sample1814	IMPACT Successful	2017	CB	External
sample1815	IMPACT Successful	2018	CB	Internal
sample1816	IMPACT Successful	2020	CB	External
sample1817	IMPACT Successful	2020	CB	External
sample1818	IMPACT Successful	2021	CB	External
sample1819	IMPACT Successful	2021	CB	Internal
sample1820	IMPACT Successful	2021	CB	External
sample1821	IMPACT Successful	2022	CB	Internal
sample1822	IMPACT Successful	2016	CB	External
sample1823	IMPACT Successful	2017	CB	Internal
sample1824	IMPACT Successful	2018	CB	External
sample1825	IMPACT Successful	2018	CB	External
sample1826	IMPACT Successful	2019	CB	External
sample1827	IMPACT Successful	2020	CB	External
sample1828	IMPACT Successful	2015	CB	Internal
sample1829	IMPACT Successful	2015	CB	Internal
sample1830	IMPACT Successful	2016	CB	Internal
sample1831	IMPACT Successful	2017	CB	External
sample1832	IMPACT Successful	2018	CB	External
sample1833	IMPACT Successful	2018	CB	Internal
sample1834	IMPACT Successful	2018	CB	Internal
sample1835	IMPACT Successful	2021	CB	External
sample1836	IMPACT Successful	2021	CB	External
sample1837	IMPACT Successful	2016	CB	Internal
sample1838	IMPACT Successful	2017	CB	External
sample1839	IMPACT Successful	2020	CB	Internal
sample1840	IMPACT Successful	2022	CB	External
sample1841	IMPACT Successful	2018	CB	Internal
sample1842	IMPACT Successful	2020	CB	External
sample1843	IMPACT Successful	2017	CB	External
sample1844	IMPACT Successful	2018	ScfDNA	Internal
sample1845	IMPACT Successful	2019	CB	Internal
sample1846	IMPACT Successful	2019	CB	Internal
sample1847	IMPACT Successful	2019	ScfDNA	Internal
sample1848	IMPACT Successful	2019	ScfDNA	Internal
sample1849	IMPACT Successful	2022	CB	Internal
sample1850	IMPACT Successful	2016	CB	Internal
sample1851	IMPACT Successful	2017	CB	External
sample1852	IMPACT Successful	2017	CB	Internal
sample1853	IMPACT Successful	2018	CB	Internal
sample1854	IMPACT Successful	2019	CB	External
sample1855	IMPACT Successful	2019	CB	Internal
sample1856	IMPACT Successful	2020	CB	Internal
sample1857	Failure, Sequencing Failure (low coverage)	2021	CB	External
sample1858	IMPACT Successful	2021	CB	Internal
sample1859	IMPACT Successful	2022	CB	Internal
sample1860	IMPACT Successful	2016	CB	Internal
sample1861	IMPACT Successful	2016	CB	Internal
sample1862	IMPACT Successful	2016	CB	External
sample1863	IMPACT Successful	2016	CB	External
sample1864	IMPACT Successful	2017	CB	External
sample1865	IMPACT Successful	2017	CB	Internal
sample1866	IMPACT Successful	2017	CB	External
sample1867	IMPACT Successful	2018	CB	External
sample1868	IMPACT Successful	2018	CB	Internal
sample1869	IMPACT Successful	2019	CB	Internal
sample1870	IMPACT Successful	2019	CB	External
sample1871	IMPACT Successful	2020	CB	External
sample1872	IMPACT Successful	2015	CB	Internal
sample1873	IMPACT Successful	2017	CB	External
sample1874	IMPACT Successful	2021	CB	Internal
sample1875	IMPACT Successful	2014	CB	External
sample1876	IMPACT Successful	2016	CB	External
sample1877	IMPACT Successful	2017	CB	External
sample1878	IMPACT Successful	2017	CB	Internal
sample1879	IMPACT Successful	2019	CB	Internal
sample1880	IMPACT Successful	2020	CB	External
sample1881	IMPACT Successful	2015	CB	Internal
sample1882	IMPACT Successful	2016	ScfDNA	Internal
sample1883	IMPACT Successful	2017	CB	External
sample1884	IMPACT Successful	2017	CB	Internal
sample1885	IMPACT Successful	2018	CB	External
sample1886	IMPACT Successful	2020	CB	Internal
sample1887	IMPACT Successful	2021	CB	External
sample1888	IMPACT Successful	2015	CB	Internal
sample1889	IMPACT Successful	2020	CB	External
sample1890	IMPACT Successful	2022	CB	Internal
sample1891	IMPACT Successful	2019	CB	External
sample1892	IMPACT Successful	2019	ScfDNA	Internal
sample1893	IMPACT Successful	2019	CB	External
sample1894	IMPACT Successful	2022	CB	Internal
sample1895	IMPACT Successful	2016	CB	Internal
sample1896	IMPACT Successful	2017	CB	Internal
sample1897	IMPACT Successful	2018	CB	External
sample1898	IMPACT Successful	2021	CB	Internal
sample1899	IMPACT Successful	2015	CB	Internal
sample1900	IMPACT Successful	2016	CB	External
sample1901	IMPACT Successful	2016	CB	Internal
sample1902	IMPACT Successful	2017	CB	Internal
sample1903	IMPACT Successful	2022	CB	Internal
sample1904	IMPACT Successful	2019	CB	Internal
sample1905	IMPACT Successful	2019	CB	External
sample1906	IMPACT Successful	2020	CB	External
sample1907	IMPACT Successful	2014	CB	External
sample1908	IMPACT Successful	2017	CB	Internal
sample1909	IMPACT Successful	2017	ScfDNA	Internal
sample1910	IMPACT Successful	2019	CB	External
sample1911	IMPACT Successful	2016	CB	Internal
sample1912	IMPACT Successful	2016	CB	Internal
sample1913	IMPACT Successful	2016	CB	Internal
sample1914	IMPACT Successful	2017	CB	External
sample1915	IMPACT Successful	2017	CB	External
sample1916	IMPACT Successful	2017	CB	Internal
sample1917	IMPACT Successful	2018	CB	Internal
sample1918	IMPACT Successful	2018	CB	External
sample1919	IMPACT Successful	2019	CB	External
sample1920	IMPACT Successful	2019	CB	Internal
sample1921	IMPACT Successful	2020	CB	External
sample1922	IMPACT Successful	2015	CB	Internal
sample1923	IMPACT Successful	2016	CB	Internal
sample1924	IMPACT Successful	2017	CB	Internal
sample1925	IMPACT Successful	2019	CB	External
sample1926	IMPACT Successful	2019	CB	External
sample1927	IMPACT Successful	2018	CB	Internal
sample1928	IMPACT Successful	2018	CB	Internal
sample1929	IMPACT Successful	2019	CB	Internal
sample1930	IMPACT Successful	2019	CB	External
sample1931	IMPACT Successful	2020	CB	Internal
sample1932	IMPACT Successful	2020	CB	External
sample1933	IMPACT Successful	2021	CB	Internal
sample1934	IMPACT Successful	2022	CB	External
sample1935	IMPACT Successful	2015	ScfDNA	Internal
sample1936	IMPACT Successful	2015	CB	External
sample1937	IMPACT Successful	2016	CB	Internal
sample1938	IMPACT Successful	2018	CB	External
sample1939	IMPACT Successful	2018	CB	External
sample1940	IMPACT Successful	2020	CB	External
sample1941	IMPACT Successful	2021	CB	External
sample1942	IMPACT Successful	2015	CB	Internal
sample1943	IMPACT Successful	2016	CB	External
sample1944	IMPACT Successful	2017	CB	External
sample1945	IMPACT Successful	2018	CB	External
sample1946	IMPACT Successful	2019	CB	External
sample1947	IMPACT Successful	2019	CB	Internal
sample1948	IMPACT Successful	2020	CB	Internal
sample1949	IMPACT Successful	2020	CB	Internal
sample1950	IMPACT Successful	2016	ScfDNA	Internal
sample1951	IMPACT Successful	2017	CB	Internal
sample1952	IMPACT Successful	2017	CB	Internal
sample1953	IMPACT Successful	2017	CB	External
sample1954	IMPACT Successful	2018	ScfDNA	Internal
sample1955	IMPACT Successful	2019	CB	External
sample1956	IMPACT Successful	2019	CB	External
sample1957	IMPACT Successful	2020	CB	Internal
sample1958	IMPACT Successful	2020	CB	Internal
sample1959	IMPACT Successful	2016	CB	External
sample1960	IMPACT Successful	2018	CB	External
sample1961	IMPACT Successful	2019	CB	Internal
sample1962	IMPACT Successful	2019	CB	External
sample1963	IMPACT Successful	2020	CB	Internal
sample1964	IMPACT Successful	2020	CB	External
sample1965	IMPACT Successful	2015	ScfDNA	Internal
sample1966	IMPACT Successful	2015	CB	Internal
sample1967	IMPACT Successful	2017	CB	External
sample1968	IMPACT Successful	2017	CB	External
sample1969	IMPACT Successful	2020	CB	External
sample1970	IMPACT Successful	2020	CB	External
sample1971	IMPACT Successful	2016	CB	Internal
sample1972	IMPACT Successful	2017	CB	Internal
sample1973	IMPACT Successful	2018	CB	External
sample1974	IMPACT Successful	2018	CB	External
sample1975	IMPACT Successful	2019	CB	Internal
sample1976	IMPACT Successful	2019	CB	Internal
sample1978	IMPACT Successful	2020	CB	Internal
sample1979	IMPACT Successful	2018	CB	External
sample1980	IMPACT Successful	2018	CB	External
sample1981	IMPACT Successful	2019	CB	Internal
sample1982	IMPACT Successful	2021	ScfDNA	Internal
sample1983	IMPACT Successful	2022	CB	External
sample1984	IMPACT Successful	2022	CB	Internal
sample1985	IMPACT Successful	2016	CB	External
sample1986	IMPACT Successful	2017	CB	External
sample1987	IMPACT Successful	2019	CB	Internal
sample1988	IMPACT Successful	2020	CB	Internal
sample1989	IMPACT Successful	2021	CB	Internal
sample1990	IMPACT Successful	2016	CB	Internal
sample1991	IMPACT Successful	2017	CB	Internal
sample1992	IMPACT Successful	2019	CB	Internal
sample1993	IMPACT Successful	2019	ScfDNA	Internal
sample1994	IMPACT Successful	2019	CB	Internal
sample1995	IMPACT Successful	2017	CB	Internal
sample1996	IMPACT Successful	2017	CB	Internal
sample1997	IMPACT Successful	2019	CB	Internal
sample1998	IMPACT Successful	2019	CB	External
sample1999	IMPACT Successful	2020	CB	Internal
sample2000	IMPACT Successful	2021	CB	External
sample2001	IMPACT Successful	2016	CB	Internal
sample2002	IMPACT Successful	2016	ScfDNA	Internal
sample2003	IMPACT Successful	2017	CB	Internal
sample2004	IMPACT Successful	2016	CB	Internal
sample2005	IMPACT Successful	2016	CB	External
sample2006	IMPACT Successful	2017	CB	Internal
[truncated: 2,726 more rows]

## Sheet: Figure2c
	All Cases			Inhouse			Outside
Year	Failure (n)	Success (n)	Percent Successful	Failure (n)	Success (n)	Percent Successful	Failure (n)	Success (n)	Percent Successful	P-value*
2014	22	95	0.81	14	51	0.78	8	44	0.85	NS	p = 0.4
2015	11	287	0.72	73	199	0.73	38	88	0.7	NS	p = 0.5
2016	128	397	0.76	83	242	0.74	45	155	0.78	NS	p = 0.4
2017	155	481	0.76	95	279	0.75	60	202	0.77	NS	p = 0.5
2018	126	448	0.78	66	268	0.8	60	180	0.75	NS	p = 0.13
2019	97	548	0.85	42	316	0.88	55	232	0.81	p < 0.01	p = 0.0087
2020	79	433	0.85	38	268	0.88	41	165	0.8	NS	p = 0.02
2021	73	541	0.88	30	383	0.93	43	158	0.79	p < 0.01	p = 0.00001
2022	50	386	0.89	24	270	0.92	26	116	0.82	p < 0.01	p = 0.00183
All Years	741	3616	0.81	465	2276	0.83	376	1340	0.78	p < 0.01	p = 0.00004
	*Chi-Square test between Inhouse and Outside sample success rates, two-sided.

## Sheet: Figure2d,e
Sample	Total DNA Yield (ng)	Testing Result	Sample Type	Tumor Purity (%)
sample1	89.7	Failure, Contamination	CB	10
sample2	106.4	Failure, Contamination	CB	40
sample3	92.4	Failure, low coverage	CB	20
sample4	93.3	Failure, Contamination	CB	60
sample5	619.9	Canceled Test	CB	NA
sample6	103.9	Failure, low coverage	CB	30
sample7	3447.4	IMPACT Successful	CB	10
sample8	460.1	Failure, Contamination	CB	20
sample9	344.6	Canceled Test	CB	NA
sample10	1995.2	Failure, Contamination	CB	20
sample11	12.78	Failure, Contamination	CB	100
sample12	157.6	Failure, Contamination	CB	40
sample13	1662.9	IMPACT Successful	CB	40
sample14	354.4	Failure, Contamination	CB	20
sample15	291.9	IMPACT Successful	CB	60
sample16	2110.1	Failure, Contamination	CB	10
sample17	205.44	Failure, Contamination	CB	50
sample18	94.3	Failure, Contamination	CB	20
sample19	161.8	Failure, Contamination	CB	30
sample20	10996	IMPACT Successful	CB	60
sample21	93.5	Failure, Contamination	CB	20
sample22	231.4	Failure, Contamination	CB	20
sample23	135	Failure, Contamination	CB	80
sample24	6409.7	Failure, Contamination	CB	50
sample25	134	Failure, low coverage	CB	50
sample26	96.705	Failure, low coverage	CB	20
sample27	1439.93	Failure, Contamination	CB	20
sample28	963.78	Failure, Contamination	CB	20
sample29	124.4	Failure, Contamination	CB	10
sample30	64.6	Failure, Contamination	CB	30
sample31	207.5	Failure, Contamination	CB	10
sample32	244.7	Failure, Contamination	CB	20
sample33	531	Failure, Contamination	CB	10
sample34	136.9	Failure, Contamination	CB	30
sample35	353.2	Failure, Contamination	CB	40
sample36	111.2	Failure, low coverage	CB	20
sample37	107.1	Failure, Contamination	CB	20
sample38	91.2	Failure, Contamination	CB	20
sample39	125.2	Failure, Contamination	CB	20
sample40	124.6	IMPACT Successful	CB	10
sample41	111.8	Failure, Contamination	CB	20
sample42	106	Failure, Contamination	CB	20
sample43	697.9	Failure, Contamination	CB	10
sample44	181.1	Failure, Contamination	CB	20
sample45	133.3	Failure, Contamination	CB	70
sample46	299.2	Failure, Contamination	CB	10
sample47	127.2	Failure, Contamination	CB	50
sample48	1897.8	Failure, Contamination	CB	20
sample49	148	Failure, Contamination	CB	50
sample50	104.6	Failure, Contamination	CB	20
sample51	221.5	Failure, Contamination	CB	10
sample52	95.1	Failure, Contamination	CB	30
sample53	287.7	Failure, Contamination	CB	30
sample54	104.8	Failure, Contamination	CB	20
sample55	217	Failure, Contamination	CB	20
sample56	745.4	Failure, Contamination	CB	50
sample57	231.7	Failure, Contamination	CB	10
sample58	120.15	Failure, Contamination	CB	50
sample59	120	Failure, Contamination	CB	10
sample60	218	IMPACT Successful	CB	40
sample61	97	Failure, Contamination	CB	20
sample62	146.1	Failure, Contamination	CB	40
sample63	299.8	Failure, Contamination	CB	20
sample64	172.3	Failure, Contamination	CB	50
sample65	137	IMPACT Successful	CB	10
sample66	93	Failure, Contamination	CB	10
sample67	92.7	IMPACT Successful	CB	20
sample68	102	IMPACT Successful	CB	20
sample69	414	Failure, Contamination	CB	20
sample70	151.2	Failure, low coverage	CB	20
sample71	62.3	Failure, Contamination	CB	70
sample72	101.3	Failure, Contamination	CB	40
sample73	201.1	IMPACT Successful	CB	30
sample74	92.9	IMPACT Successful	CB	20
sample75	93.8	Failure, Contamination	CB	10
sample76	94.5	Failure, Contamination	CB	30
sample77	627.9	Failure, Contamination	CB	20
sample78	Unavailable	IMPACT Successful	CB	50
sample79	364.2	Failure, Contamination	CB	20
sample80	166.95	IMPACT Successful	CB	30
sample81	148.3	IMPACT Successful	CB	60
sample82	236.6	IMPACT Successful	CB	30
sample83	106	Failure, Contamination	CB	40
sample84	134.8	IMPACT Successful	CB	50
sample85	130.9	IMPACT Successful	CB	5
sample86	Unavailable	IMPACT Successful	CB	50
sample87	148.2	Failure, Contamination	CB	10
sample88	127	IMPACT Successful	CB	60
sample89	275.4	IMPACT Successful	CB	60
sample90	1447.7	Failure, Contamination	ScfDNA	40
sample91	156.7	IMPACT Successful	CB	40
sample92	75.18	IMPACT Successful	CB	30
sample93	68	IMPACT Successful	CB	70
sample94	33.2	Failure, low coverage	ScfDNA	10
sample95	132.9	IMPACT Successful	CB	10
sample96	371.2	IMPACT Successful	CB	40
sample97	194.1	IMPACT Successful	CB	20
sample98	95.4	IMPACT Successful	CB	50
sample99	182.1	IMPACT Successful	CB	50
sample100	1334.1	IMPACT Successful	CB	30
sample101	140	IMPACT Successful	CB	10
sample102	106.8	IMPACT Successful	CB	50
sample103	91.7	IMPACT Successful	CB	40
sample104	319.2	IMPACT Successful	CB	50
sample105	117.4	IMPACT Successful	CB	40
sample106	144.4	IMPACT Successful	CB	30
sample107	230.2	Failure, Contamination	CB	10
sample108	120	IMPACT Successful	CB	70
sample109	294.7	IMPACT Successful	CB	40
sample110	1052.1	IMPACT Successful	CB	30
sample111	164.4	IMPACT Successful	CB	30
sample112	96	IMPACT Successful	CB	60
sample113	358.5	IMPACT Successful	CB	20
sample114	304	Failure, Contamination	CB	20
sample115	237.7	IMPACT Successful	CB	30
sample116	93.5	IMPACT Successful	CB	70
sample117	83.1	IMPACT Successful	CB	10
sample118	39.2	Failure, low coverage	ScfDNA	20
sample119	783.4	IMPACT Successful	CB	10
sample120	Unavailable	IMPACT Successful	CB	25
sample121	80	Failure, low coverage	CB	20
sample122	471.4	Failure, Contamination	CB	20
sample123	253.2	IMPACT Successful	CB	30
sample124	58.8	IMPACT Successful	CB	70
sample125	79.2	Failure, Contamination	CB	70
sample126	87.7772	IMPACT Successful	CB	20
sample127	198.6	Failure, Contamination	CB	10
sample128	119	IMPACT Successful	CB	40
sample129	171.8	IMPACT Successful	CB	10
sample130	258.9	IMPACT Successful	CB	10
sample131	Unavailable	IMPACT Successful	CB	50
sample132	116.8	IMPACT Successful	CB	10
sample133	169.3	IMPACT Successful	CB	10
sample134	102.2	IMPACT Successful	CB	10
sample135	209.5	Failure, Contamination	CB	20
sample136	209.5	IMPACT Successful	CB	20
sample137	1225.6	IMPACT Successful	CB	70
sample138	131.7	IMPACT Successful	CB	50
sample139	319.4	IMPACT Successful	CB	20
sample140	353.1	IMPACT Successful	CB	30
sample141	94.5	IMPACT Successful	CB	40
sample142	72.6	IMPACT Successful	CB	80
sample143	471.7	IMPACT Successful	CB	20
sample144	116.8	IMPACT Successful	CB	50
sample145	120.3	IMPACT Successful	CB	30
sample146	220	IMPACT Successful	CB	60
sample147	96.8	IMPACT Successful	CB	30
sample148	123.7	IMPACT Successful	CB	20
sample149	380	IMPACT Successful	CB	90
sample150	93.8	IMPACT Successful	CB	10
sample151	230	IMPACT Successful	CB	30
sample152	202	IMPACT Successful	CB	10
sample153	118	IMPACT Successful	CB	10
sample154	762.1	IMPACT Successful	CB	30
sample155	93.78	IMPACT Successful	CB	60
sample156	161.8	IMPACT Successful	CB	10
sample157	164.5	IMPACT Successful	CB	20
sample158	100	IMPACT Successful	CB	30
sample159	186.9	Failure, Contamination	CB	10
sample160	151.47	Failure, low coverage	ScfDNA	10
sample161	116.5	IMPACT Successful	CB	20
sample162	103.9	IMPACT Successful	CB	30
sample163	88.56	IMPACT Successful	CB	90
sample164	126	IMPACT Successful	CB	10
sample165	110	IMPACT Successful	CB	40
sample166	109.1	Failure, low coverage	CB	10
sample167	293.28	IMPACT Successful	CB	70
sample168	120.1	IMPACT Successful	CB	40
sample169	140.9	IMPACT Successful	CB	10
sample170	137.1	IMPACT Successful	CB	40
sample171	98.8	IMPACT Successful	CB	40
sample172	88.7	IMPACT Successful	CB	50
sample173	61.3	IMPACT Successful	CB	50
sample174	872.7	IMPACT Successful	CB	30
sample175	110.2	IMPACT Successful	CB	10
sample176	107.1	Failure, low coverage	CB	30
sample177	152.8	IMPACT Successful	CB	10
sample178	96.8	IMPACT Successful	CB	20
sample179	103	IMPACT Successful	ScfDNA	50
sample180	508.8	Failure, Contamination	CB	10
sample181	91.1	IMPACT Successful	CB	30
sample182	163.5	IMPACT Successful	CB	50
sample183	365.7	IMPACT Successful	CB	50
sample184	103.2	IMPACT Successful	CB	0
sample185	294	IMPACT Successful	CB	40
sample186	117.65	IMPACT Successful	CB	30
sample187	95	IMPACT Successful	CB	30
sample188	1470.7	IMPACT Successful	CB	80
sample189	269.6	IMPACT Successful	CB	30
sample190	122.2	IMPACT Successful	CB	80
sample191	160.2	IMPACT Successful	CB	30
sample192	176.4	IMPACT Successful	CB	70
sample193	121	IMPACT Successful	CB	20
sample194	72	IMPACT Successful	CB	80
sample195	503	IMPACT Successful	CB	80
sample196	212.7	IMPACT Successful	CB	20
sample197	107.5	IMPACT Successful	CB	30
sample198	143.8	IMPACT Successful	CB	30
sample199	150.4	IMPACT Successful	CB	10
sample200	316.2	IMPACT Successful	CB	10
sample201	252.5	IMPACT Successful	CB	30
sample202	341.5	IMPACT Successful	CB	60
sample203	116.6	IMPACT Successful	CB	70
sample204	137	IMPACT Successful	CB	0
sample205	367.675	IMPACT Successful	CB	30
sample206	417.4	IMPACT Successful	CB	30
sample207	135.2	Failure, low coverage	CB	10
sample208	102.1	IMPACT Successful	CB	10
sample209	143.5	IMPACT Successful	CB	30
sample210	5441.5	IMPACT Successful	CB	80
sample211	98.6	IMPACT Successful	CB	70
sample212	69.4	IMPACT Successful	CB	70
sample213	719.4	IMPACT Successful	CB	10
sample214	74.7	IMPACT Successful	CB	10
sample215	135	IMPACT Successful	CB	10
sample216	110	IMPACT Successful	CB	30
sample217	319.4	IMPACT Successful	CB	40
sample218	124.245	IMPACT Successful	CB	30
sample219	108.3	IMPACT Successful	CB	50
sample220	335.92	IMPACT Successful	CB	40
sample221	104	IMPACT Successful	CB	30
sample222	216.1	IMPACT Successful	CB	10
sample223	177.8	IMPACT Successful	CB	20
sample224	132	IMPACT Successful	CB	0
sample225	227.2	IMPACT Successful	CB	30
sample226	758.5	IMPACT Successful	CB	20
sample227	122.9	IMPACT Successful	CB	40
sample228	412.6	IMPACT Successful	CB	25
sample229	471.9	IMPACT Successful	CB	10
sample230	106.2	IMPACT Successful	CB	30
sample231	107	IMPACT Successful	CB	40
sample232	125.4	IMPACT Successful	CB	70
sample233	107.2	IMPACT Successful	CB	35
sample234	476.5	IMPACT Successful	CB	10
sample235	214.9	IMPACT Successful	CB	20
sample236	166.8	IMPACT Successful	CB	30
sample237	130	IMPACT Successful	CB	60
sample238	164.5	IMPACT Successful	CB	40
sample239	113.9	IMPACT Successful	CB	30
sample240	46.5	Failure, low coverage	ScfDNA	10
sample241	144.5	IMPACT Successful	CB	50
sample242	171.5	IMPACT Successful	CB	30
sample243	450.6	IMPACT Successful	CB	70
sample244	126	IMPACT Successful	CB	10
sample245	158	Failure, low coverage	CB	10
sample246	126.5	IMPACT Successful	CB	20
sample247	170	IMPACT Successful	CB	30
sample248	145.6	Failure, Contamination	CB	40
sample249	580.6	IMPACT Successful	CB	30
sample250	184.2	IMPACT Successful	CB	20
sample251	18.6	Failure, low coverage	ScfDNA	10
sample252	112	IMPACT Successful	CB	30
sample253	158	IMPACT Successful	CB	40
sample254	181.3	IMPACT Successful	CB	0
sample255	272.9	IMPACT Successful	CB	30
sample256	90	IMPACT Successful	CB	20
sample257	121.8	IMPACT Successful	CB	30
sample258	160.8	IMPACT Successful	CB	50
sample259	362.3	IMPACT Successful	CB	10
sample260	57.365	Canceled Test	CB	NA
sample261	361.4	IMPACT Successful	CB	20
sample262	2502	IMPACT Successful	CB	70
sample263	884.4	Failure, low DNA quality	CB	10
sample264	182.4	IMPACT Successful	CB	70
sample265	301.2	IMPACT Successful	CB	50
sample266	126	IMPACT Successful	CB	10
sample267	90	IMPACT Successful	CB	20
sample268	330	IMPACT Successful	CB	40
sample269	212.3	IMPACT Successful	CB	90
sample270	140	IMPACT Successful	CB	10
sample271	362.4	IMPACT Successful	CB	20
sample272	212.8	IMPACT Successful	CB	30
sample273	120.7	IMPACT Successful	CB	10
sample274	132.4	IMPACT Successful	CB	60
sample275	108	Failure, Contamination	CB	10
sample276	81	IMPACT Successful	CB	30
sample277	227.2	IMPACT Successful	CB	10
sample278	475	IMPACT Successful	CB	40
sample279	33.4	IMPACT Successful	ScfDNA	30
sample280	95.5	IMPACT Successful	CB	30
sample281	56.4	IMPACT Successful	CB	30
sample282	195.7	IMPACT Successful	CB	50
sample283	91	IMPACT Successful	CB	50
sample284	93.2	IMPACT Successful	CB	50
sample285	179	IMPACT Successful	CB	20
sample286	60.795	IMPACT Successful	CB	10
sample287	57.6	IMPACT Successful	CB	70
sample288	108.7	IMPACT Successful	CB	50
sample289	120	Failure, low coverage	CB	20
sample290	103.8	IMPACT Successful	CB	50
sample291	120.4	IMPACT Successful	CB	20
sample292	331.6	Failure, Contamination	CB	10
sample293	156.3	IMPACT Successful	CB	20
sample294	97.5	IMPACT Successful	CB	10
sample295	425.94	IMPACT Successful	CB	10
sample296	233.34	IMPACT Successful	CB	10
sample297	109.8	IMPACT Successful	CB	40
sample298	Unavailable	IMPACT Successful	CB	50
sample299	396.6	IMPACT Successful	CB	40
sample300	220	IMPACT Successful	CB	70
sample301	126	IMPACT Successful	CB	60
sample302	433.9	IMPACT Successful	CB	20
sample303	731.3	IMPACT Successful	CB	30
sample304	101	IMPACT Successful	CB	60
sample305	210.6	IMPACT Successful	CB	10
sample306	500	IMPACT Successful	ScfDNA	10
sample307	65.1	Failure, low coverage	ScfDNA	20
sample308	155.5	IMPACT Successful	CB	5
sample309	101	IMPACT Successful	CB	10
sample310	429	IMPACT Successful	CB	20
sample311	98.5	IMPACT Successful	CB	40
sample312	329.7	IMPACT Successful	CB	40
sample313	106.5	IMPACT Successful	CB	30
sample314	132.1	IMPACT Successful	CB	15
sample315	329.2	IMPACT Successful	CB	70
sample316	37.2	Failure, low coverage	ScfDNA	10
sample317	127.2	IMPACT Successful	CB	10
sample318	270.9	IMPACT Successful	CB	30
sample319	126.9	IMPACT Successful	CB	20
sample320	144.2	IMPACT Successful	CB	70
sample321	150.1	IMPACT Successful	CB	10
sample322	1513.7	IMPACT Successful	CB	50
sample323	387.6	IMPACT Successful	CB	10
sample324	140.16	IMPACT Successful	CB	30
sample325	2024	IMPACT Successful	CB	10
sample326	612.7	IMPACT Successful	CB	10
sample327	Unavailable	IMPACT Successful	CB	50
sample328	182.3	IMPACT Successful	CB	20
sample329	711.4	IMPACT Successful	CB	20
sample330	112	IMPACT Successful	CB	30
sample331	116	IMPACT Successful	CB	10
sample332	820	IMPACT Successful	CB	70
sample333	96.2	Failure, Contamination	CB	20
sample334	1133	IMPACT Successful	CB	80
sample335	203.4	IMPACT Successful	CB	10
sample336	536.6	IMPACT Successful	CB	10
sample337	153.3	IMPACT Successful	CB	30
sample338	208.2	IMPACT Successful	CB	30
sample339	251.4	IMPACT Successful	CB	20
sample340	120.6	IMPACT Successful	CB	10
sample341	284	IMPACT Successful	CB	10
sample342	133.1	IMPACT Successful	CB	30
sample343	1345.8	IMPACT Successful	CB	20
sample344	126.5	IMPACT Successful	CB	10
sample345	130.1	Failure, low coverage	ScfDNA	20
sample346	693.6	IMPACT Successful	CB	50
sample347	Unavailable	IMPACT Successful	CB	50
sample348	91	IMPACT Successful	CB	10
sample349	198.7	IMPACT Successful	CB	10
sample350	134.1	IMPACT Successful	CB	37
sample351	391.6	IMPACT Successful	CB	60
sample352	90	Failure, low coverage	ScfDNA	30
sample353	126	IMPACT Successful	CB	50
sample354	210.6	IMPACT Successful	CB	60
sample355	232.2	IMPACT Successful	CB	20
sample356	221.8	IMPACT Successful	CB	10
sample357	127	IMPACT Successful	CB	30
sample358	112.9	IMPACT Successful	CB	80
sample359	102	IMPACT Successful	CB	80
sample360	195.4	IMPACT Successful	CB	40
sample361	623.4	IMPACT Successful	CB	50
sample362	Unavailable	IMPACT Successful	CB	80
sample363	94.8	IMPACT Successful	CB	50
sample364	110	IMPACT Successful	CB	10
sample365	24.9	IMPACT Successful	CB	70
sample366	93	IMPACT Successful	CB	60
sample367	137.7	IMPACT Successful	CB	30
sample368	227.7	IMPACT Successful	CB	40
sample369	185.9	IMPACT Successful	CB	40
sample370	93.2	IMPACT Successful	CB	40
sample371	136.7	IMPACT Successful	CB	30
sample372	142	IMPACT Successful	CB	50
sample373	328.2	IMPACT Successful	CB	50
sample374	124.4	IMPACT Successful	CB	10
sample375	599.3	IMPACT Successful	CB	20
sample376	676.8	IMPACT Successful	CB	30
sample377	111.2	IMPACT Successful	CB	30
sample378	124.6	IMPACT Successful	CB	40
sample379	97.625	IMPACT Successful	CB	20
sample380	Unavailable	IMPACT Successful	CB	30
sample381	332.5	IMPACT Successful	CB	90
sample382	454	IMPACT Successful	CB	10
sample383	Unavailable	IMPACT Successful	CB	10
sample384	133.1	IMPACT Successful	CB	70
sample385	60	Failure, low coverage	ScfDNA	60
sample386	766.9	IMPACT Successful	CB	50
sample387	1171.7	IMPACT Successful	CB	40
sample388	92.8	IMPACT Successful	CB	50
sample389	260.9	IMPACT Successful	CB	30
sample390	152.6	IMPACT Successful	CB	50
sample391	64.13	IMPACT Successful	CB	20
sample392	1260	IMPACT Successful	CB	20
sample393	87	IMPACT Successful	CB	30
sample394	291.9	IMPACT Successful	CB	80
sample395	180	IMPACT Successful	CB	0
sample396	238.6	IMPACT Successful	CB	30
sample397	203.6	IMPACT Successful	CB	20
sample398	136.5	IMPACT Successful	CB	10
sample399	135.3	IMPACT Successful	CB	30
sample400	118.15	IMPACT Successful	CB	20
sample401	1807.7	IMPACT Successful	CB	20
sample402	107.5	IMPACT Successful	CB	10
sample403	102	Failure, Contamination	ScfDNA	10
sample404	91.2	IMPACT Successful	CB	10
sample405	Unavailable	IMPACT Successful	CB	90
sample406	182.1	IMPACT Successful	CB	10
sample407	186.3	IMPACT Successful	CB	30
sample408	1948	IMPACT Successful	CB	10
sample409	291.9	IMPACT Successful	CB	60
sample410	176	IMPACT Successful	CB	10
sample411	2483.6	IMPACT Successful	CB	40
sample412	337.6	IMPACT Successful	CB	0
sample413	Unavailable	IMPACT Successful	CB	60
sample414	100.3	Failure, low DNA quality	ScfDNA	10
sample415	332.1	IMPACT Successful	CB	30
sample416	150.6	IMPACT Successful	CB	10
sample417	203.7	Failure, low coverage	ScfDNA	80
sample418	115.7	IMPACT Successful	CB	80
sample419	98.9	IMPACT Successful	CB	30
sample420	232.6	IMPACT Successful	CB	50
sample421	719.4	IMPACT Successful	CB	60
sample422	67.4	Failure, low coverage	ScfDNA	30
sample423	97.8	IMPACT Successful	CB	30
sample424	184.2	IMPACT Successful	CB	20
sample425	69	Failure, low coverage	ScfDNA	10
sample426	807.7	IMPACT Successful	CB	70
sample427	271	IMPACT Successful	CB	20
sample428	225.2	IMPACT Successful	CB	10
sample429	584.3	IMPACT Successful	CB	10
sample430	33	IMPACT Successful	CB	10
sample431	218.4	IMPACT Successful	CB	20
sample432	105.3	IMPACT Successful	CB	40
sample433	105.7	Failure, low coverage	ScfDNA	10
sample434	113.7	IMPACT Successful	CB	10
sample435	107.8	IMPACT Successful	CB	70
sample436	133	IMPACT Successful	CB	30
sample437	110.4	IMPACT Successful	CB	30
sample438	136.8	IMPACT Successful	CB	30
sample439	272	IMPACT Successful	CB	80
sample440	1002	IMPACT Successful	CB	40
sample441	67	IMPACT Successful	CB	40
sample442	172	IMPACT Successful	CB	10
sample443	99	IMPACT Successful	CB	30
sample444	Unavailable	IMPACT Successful	CB	50
sample445	134.5	IMPACT Successful	CB	20
sample446	4.7	Failure, low coverage	CB	10
sample447	2468.3	IMPACT Successful	CB	30
sample448	113.7	IMPACT Successful	CB	60
sample449	179.8	IMPACT Successful	CB	20
sample450	Unavailable	IMPACT Successful	CB	40
sample451	437.6	IMPACT Successful	CB	30
sample452	100.9	IMPACT Successful	CB	10
sample453	119.21	IMPACT Successful	CB	20
sample454	184.1	IMPACT Successful	CB	90
sample455	162.4	IMPACT Successful	CB	10
sample456	339.4	IMPACT Successful	CB	20
sample457	146.5	Failure, Contamination	ScfDNA	50
sample458	152.9	IMPACT Successful	CB	40
sample459	108	IMPACT Successful	CB	50
sample460	125.4	IMPACT Successful	CB	20
sample461	97.2	Failure, low coverage	ScfDNA	10
sample462	187.3	IMPACT Successful	CB	30
sample463	139.6	IMPACT Successful	CB	10
sample464	139.6	IMPACT Successful	CB	10
sample465	262.8	IMPACT Successful	CB	10
sample466	268.8	IMPACT Successful	CB	20
sample467	75.6	Failure, low coverage	ScfDNA	10
sample468	567	IMPACT Successful	CB	30
sample469	136.1	IMPACT Successful	CB	50
sample470	Unavailable	IMPACT Successful	CB	10
sample471	159	IMPACT Successful	CB	10
sample472	662	IMPACT Successful	ScfDNA	10
sample473	76.8	IMPACT Successful	CB	20
sample474	135.7	IMPACT Successful	CB	25
sample475	57.805	IMPACT Successful	CB	20
sample476	220.7	IMPACT Successful	CB	80
sample477	1234.9	IMPACT Successful	CB	60
sample478	198.4	IMPACT Successful	CB	30
sample479	203.3	IMPACT Successful	CB	80
sample480	318.9	IMPACT Successful	CB	50
sample481	108.2	IMPACT Successful	CB	40
sample482	174.9	IMPACT Successful	CB	60
sample483	100.4	IMPACT Successful	CB	50
sample484	92.88	IMPACT Successful	CB	20
sample485	172.7	IMPACT Successful	CB	20
sample486	62.26	IMPACT Successful	CB	30
sample487	90	IMPACT Successful	CB	30
sample488	164.5	IMPACT Successful	CB	20
sample489	50.3	IMPACT Successful	CB	30
sample490	114.1	IMPACT Successful	CB	0
sample491	57.2	IMPACT Successful	CB	80
sample492	287.9	IMPACT Successful	CB	10
sample493	2498.1	IMPACT Successful	CB	0
sample494	Unavailable	IMPACT Successful	CB	10
sample495	Unavailable	IMPACT Successful	CB	30
sample496	32.8	IMPACT Successful	ScfDNA	50
sample497	206	IMPACT Successful	CB	10
sample498	286	IMPACT Successful	CB	60
sample499	337.6	IMPACT Successful	CB	30
sample500	253.2	IMPACT Successful	CB	30
sample501	137.9	IMPACT Successful	CB	20
sample502	191.763	IMPACT Successful	CB	80
sample503	609.44	IMPACT Successful	CB	70
sample504	92.7	IMPACT Successful	CB	30
sample505	1584	IMPACT Successful	CB	50
sample506	357.8	IMPACT Successful	CB	30
sample507	726	IMPACT Successful	CB	20
sample508	93.1	IMPACT Successful	CB	10
sample509	40.3	IMPACT Successful	ScfDNA	80
sample510	397.8	IMPACT Successful	CB	80
sample511	21	Failure, low coverage	CB	20
sample512	55.55	IMPACT Successful	CB	25
sample513	143.2	IMPACT Successful	CB	30
sample514	362.56	IMPACT Successful	CB	50
sample515	58	Failure, low coverage	ScfDNA	10
sample516	97	IMPACT Successful	CB	10
sample517	362	IMPACT Successful	CB	10
sample518	1422	IMPACT Successful	CB	30
sample519	111.7	IMPACT Successful	CB	50
sample520	58.5	IMPACT Successful	CB	50
sample521	267.2	IMPACT Successful	CB	10
sample522	97.4	IMPACT Successful	CB	10
sample523	62.48	IMPACT Successful	CB	20
sample524	142.1	IMPACT Successful	CB	60
sample525	133	IMPACT Successful	CB	30
sample526	163.3	IMPACT Successful	CB	30
sample527	321.2	IMPACT Successful	CB	20
sample528	119	IMPACT Successful	CB	20
sample529	166.6	IMPACT Successful	CB	30
sample530	434.3	IMPACT Successful	CB	10
sample531	271.7	IMPACT Successful	CB	50
sample532	143.9	IMPACT Successful	CB	10
sample533	96.6	IMPACT Successful	CB	90
sample534	120	IMPACT Successful	CB	30
sample535	116.8	IMPACT Successful	CB	10
sample536	36.8	Failure, low coverage	ScfDNA	10
sample537	173.5	IMPACT Successful	ScfDNA	0
sample538	290	IMPACT Successful	CB	10
sample539	90.4	IMPACT Successful	CB	20
sample540	145.1	IMPACT Successful	CB	20
sample541	546	IMPACT Successful	CB	20
sample542	Unavailable	IMPACT Successful	CB	40
sample543	1680	IMPACT Successful	CB	30
sample544	124.9	IMPACT Successful	CB	10
sample545	223.6	IMPACT Successful	CB	30
sample546	90.9	IMPACT Successful	CB	50
sample547	151.973	IMPACT Successful	CB	30
sample548	327.8	IMPACT Successful	CB	60
sample549	122	IMPACT Successful	CB	20
sample550	96.3	IMPACT Successful	CB	70
sample551	1550.69	Failure, low coverage	ScfDNA	30
sample552	34.2	Failure, low coverage	ScfDNA	10
sample553	322.8	IMPACT Successful	CB	10
sample554	60	Failure, low coverage	ScfDNA	20
sample555	112.2	IMPACT Successful	CB	10
sample556	266.2	IMPACT Successful	CB	10
sample557	105.5	IMPACT Successful	CB	70
sample558	401.7	IMPACT Successful	CB	40
sample559	618.8	IMPACT Successful	CB	50
sample560	227.5	IMPACT Successful	CB	20
sample561	314	IMPACT Successful	CB	40
sample562	701.6	IMPACT Successful	CB	40
sample563	77.055	IMPACT Successful	CB	10
sample564	196.6	IMPACT Successful	CB	20
sample565	133.8	IMPACT Successful	CB	20
sample566	110.6	IMPACT Successful	CB	20
sample567	171.2	IMPACT Successful	CB	20
sample568	92.3	IMPACT Successful	CB	20
sample569	Unavailable	IMPACT Successful	CB	50
sample570	342	IMPACT Successful	CB	30
sample571	63.25	IMPACT Successful	CB	20
sample572	75.1	Failure, low coverage	ScfDNA	80
sample573	175.1	IMPACT Successful	CB	30
sample574	101.9	IMPACT Successful	CB	10
sample575	93.6	IMPACT Successful	CB	20
sample576	247.7	IMPACT Successful	CB	80
sample577	77	IMPACT Successful	CB	10
sample578	1206.8	IMPACT Successful	CB	20
sample579	468.3	IMPACT Successful	CB	50
sample580	1149.5	IMPACT Successful	CB	10
sample581	211.7	IMPACT Successful	ScfDNA	60
sample582	131	IMPACT Successful	CB	20
sample583	101	IMPACT Successful	CB	20
sample584	928	IMPACT Successful	CB	40
sample585	174	IMPACT Successful	CB	80
sample586	Unavailable	IMPACT Successful	CB	80
sample587	480.5	IMPACT Successful	CB	50
sample588	234.6	IMPACT Successful	CB	50
sample589	65.945	Failure, low coverage	ScfDNA	20
sample590	636.9	IMPACT Successful	CB	30
sample591	134	IMPACT Successful	CB	5
sample592	806.8	IMPACT Successful	CB	20
sample593	72.1	IMPACT Successful	CB	90
sample594	98.9	IMPACT Successful	CB	40
sample595	481.52	IMPACT Successful	CB	20
sample596	Unavailable	IMPACT Successful	CB	20
sample597	221.5	Failure, low coverage	CB	40
sample598	1078.4	IMPACT Successful	CB	10
sample599	493.6	IMPACT Successful	CB	50
sample600	556.3	IMPACT Successful	CB	30
sample601	107.3	IMPACT Successful	CB	5
sample602	Unavailable	IMPACT Successful	CB	30
sample603	365.3	IMPACT Successful	CB	50
sample604	760.5	IMPACT Successful	CB	20
sample605	197.8	IMPACT Successful	CB	50
sample606	135.8	IMPACT Successful	CB	20
sample607	763.56	IMPACT Successful	ScfDNA	30
sample608	122.8	IMPACT Successful	CB	10
sample609	256.1	IMPACT Successful	CB	60
sample610	82.6	IMPACT Successful	CB	60
sample611	942.1	IMPACT Successful	ScfDNA	90
sample612	100.8	IMPACT Successful	CB	20
sample613	91.8	IMPACT Successful	CB	30
sample614	Unavailable	IMPACT Successful	CB	30
sample615	200.8	IMPACT Successful	CB	50
sample616	101	IMPACT Successful	CB	40
sample617	130.8	IMPACT Successful	CB	10
sample618	555	IMPACT Successful	CB	30
sample619	108.775	IMPACT Successful	CB	80
sample620	123	IMPACT Successful	CB	20
sample621	711.2	IMPACT Successful	CB	0
sample622	305.9	IMPACT Successful	CB	10
sample623	1650	IMPACT Successful	CB	50
sample624	87.8	IMPACT Successful	CB	40
sample625	113.52	IMPACT Successful	CB	10
sample626	119.9	IMPACT Successful	CB	30
sample627	177.3	IMPACT Successful	CB	20
sample628	5112.8	IMPACT Successful	CB	40
sample629	1430.3	IMPACT Successful	CB	30
sample630	104.9	IMPACT Successful	CB	10
sample631	113.3	IMPACT Successful	CB	0
sample632	190.1	IMPACT Successful	CB	20
sample633	220.7	IMPACT Successful	CB	80
sample634	91.7	IMPACT Successful	CB	30
sample635	184.3	IMPACT Successful	CB	40
sample636	94.1	IMPACT Successful	CB	20
sample637	414.3	IMPACT Successful	CB	80
sample638	330.2	IMPACT Successful	CB	0
sample639	231.1	IMPACT Successful	CB	10
sample640	1065.1	IMPACT Successful	CB	50
sample641	105.7	IMPACT Successful	CB	20
sample642	869.9	IMPACT Successful	CB	30
sample643	5011.7	IMPACT Successful	CB	30
sample644	184.4	IMPACT Successful	CB	10
sample645	215.831	IMPACT Successful	CB	80
sample646	785.2	IMPACT Successful	CB	80
sample647	164.2	IMPACT Successful	CB	30
sample648	86.9	IMPACT Successful	CB	80
sample649	148.3	IMPACT Successful	CB	50
sample650	326.7	IMPACT Successful	CB	10
sample651	Unavailable	IMPACT Successful	CB	80
sample652	462.8	IMPACT Successful	CB	20
sample653	493.4	IMPACT Successful	CB	40
sample654	357.1	IMPACT Successful	CB	30
sample655	298.4	IMPACT Successful	CB	30
sample656	117	Failure, low coverage	ScfDNA	10
sample657	369.9	IMPACT Successful	CB	50
sample658	627.7	IMPACT Successful	CB	70
sample659	232.1	IMPACT Successful	CB	20
sample660	79.65	IMPACT Successful	CB	30
sample661	232	IMPACT Successful	CB	40
sample662	184.9	IMPACT Successful	CB	50
sample663	499.4	IMPACT Successful	CB	20
sample664	235.4	IMPACT Successful	CB	20
sample665	605.82	IMPACT Successful	CB	60
sample666	208.7	IMPACT Successful	CB	30
sample667	103.1	IMPACT Successful	CB	10
sample668	377.8	IMPACT Successful	CB	20
sample669	Unavailable	IMPACT Successful	CB	20
sample670	136	IMPACT Successful	CB	20
sample671	367.9	IMPACT Successful	CB	80
sample672	750	IMPACT Successful	CB	40
sample673	125.2	IMPACT Successful	CB	50
sample674	210.9	IMPACT Successful	CB	10
sample675	Unavailable	IMPACT Successful	CB	20
sample676	71	IMPACT Successful	ScfDNA	0
sample677	292.6	IMPACT Successful	CB	20
sample678	172.9	IMPACT Successful	CB	60
sample679	181.6	IMPACT Successful	CB	20
sample680	Unavailable	IMPACT Successful	CB	0
sample681	Unavailable	IMPACT Successful	CB	40
sample682	152.8	IMPACT Successful	CB	30
sample683	101	IMPACT Successful	CB	60
sample684	151	IMPACT Successful	CB	70
sample685	997.1	IMPACT Successful	CB	10
sample686	309.4	IMPACT Successful	CB	10
sample687	61.2	IMPACT Successful	CB	30
sample688	743.8	IMPACT Successful	CB	20
sample689	102.1	IMPACT Successful	CB	30
sample690	93	IMPACT Successful	CB	10
sample691	603.9	IMPACT Successful	CB	50
sample692	139.9	IMPACT Successful	CB	20
sample693	60.5	IMPACT Successful	ScfDNA	0
sample694	1080	IMPACT Successful	CB	30
sample695	63	IMPACT Successful	CB	20
sample696	106.7	IMPACT Successful	CB	30
sample697	454.5	IMPACT Successful	CB	40
sample698	Unavailable	IMPACT Successful	CB	50
sample699	147.4	IMPACT Successful	CB	20
sample700	104	IMPACT Successful	CB	30
sample701	126.17	IMPACT Successful	CB	60
sample702	176.1	IMPACT Successful	CB	40
sample703	215.5	IMPACT Successful	CB	20
sample704	107.1	IMPACT Successful	CB	30
sample705	101.12	IMPACT Successful	CB	10
sample706	121	IMPACT Successful	CB	20
sample707	110	IMPACT Successful	CB	30
sample708	190.1	IMPACT Successful	CB	40
sample709	324.8	IMPACT Successful	CB	30
sample710	107	IMPACT Successful	CB	80
sample711	2037	IMPACT Successful	CB	70
sample712	214.885	IMPACT Successful	CB	30
sample713	Unavailable	IMPACT Successful	CB	40
sample714	210.9	IMPACT Successful	CB	20
sample715	70.453	IMPACT Successful	ScfDNA	60
sample716	916.9	IMPACT Successful	CB	70
sample717	51.6	Failure, low coverage	ScfDNA	80
sample718	146.1	IMPACT Successful	CB	40
sample719	917.4	IMPACT Successful	CB	60
sample720	706.64	IMPACT Successful	CB	60
sample721	162.1	IMPACT Successful	CB	70
sample722	278.2	IMPACT Successful	CB	40
sample723	364.9	IMPACT Successful	CB	30
sample724	3329.6	IMPACT Successful	CB	80
sample725	503	IMPACT Successful	CB	60
sample726	110.5	IMPACT Successful	CB	30
sample727	589	IMPACT Successful	CB	90
sample728	Unavailable	IMPACT Successful	CB	20
sample729	263.945	IMPACT Successful	CB	10
sample730	46.8	Failure, low coverage	ScfDNA	10
sample731	146	IMPACT Successful	CB	60
sample732	200.1	IMPACT Successful	CB	10
sample733	166.1	IMPACT Successful	CB	10
sample734	549.7	IMPACT Successful	CB	20
sample735	Unavailable	IMPACT Successful	CB	50
sample736	538.48	IMPACT Successful	CB	50
sample737	121.9	IMPACT Successful	CB	10
sample738	215.5	IMPACT Successful	CB	10
sample739	81.48	IMPACT Successful	CB	50
sample740	107.3	IMPACT Successful	CB	50
sample741	933.7	IMPACT Successful	ScfDNA	60
sample742	141	IMPACT Successful	CB	30
sample743	102.1	IMPACT Successful	CB	10
sample744	643.9	IMPACT Successful	CB	50
sample745	299.5	IMPACT Successful	CB	10
sample746	2437.3	IMPACT Successful	CB	20
sample747	105.5	IMPACT Successful	CB	20
sample748	202.3	IMPACT Successful	CB	80
sample749	3876.1	IMPACT Successful	CB	70
sample750	354.1	IMPACT Successful	CB	20
sample751	115.9	IMPACT Successful	CB	30
sample752	124.5	IMPACT Successful	CB	60
sample753	124.5	IMPACT Successful	CB	60
sample754	280	IMPACT Successful	CB	10
sample755	271	IMPACT Successful	CB	60
sample756	89.7	IMPACT Successful	CB	40
sample757	121.7	IMPACT Successful	CB	30
sample758	173.7	IMPACT Successful	CB	50
sample759	725.7	IMPACT Successful	ScfDNA	60
sample760	1116.7	IMPACT Successful	CB	10
sample761	142.09	IMPACT Successful	CB	10
sample762	122	IMPACT Successful	CB	20
sample763	369	IMPACT Successful	CB	20
sample764	894.2	IMPACT Successful	CB	40
sample765	100	IMPACT Successful	CB	10
sample766	91.6	IMPACT Successful	CB	30
sample767	207.6	IMPACT Successful	CB	70
sample768	368.5	IMPACT Successful	CB	20
sample769	202.9	IMPACT Successful	CB	10
sample770	165	IMPACT Successful	CB	30
sample771	304.8	IMPACT Successful	CB	20
sample772	276.3	IMPACT Successful	CB	60
sample773	247.74	IMPACT Successful	CB	30
sample774	191.4	IMPACT Successful	CB	10
sample775	8664	IMPACT Successful	CB	70
sample776	228.9	IMPACT Successful	CB	40
sample777	110.8	IMPACT Successful	CB	30
sample778	134.3	IMPACT Successful	CB	10
sample779	1460.2	IMPACT Successful	CB	30
sample780	726.1	IMPACT Successful	CB	20
sample781	100.5	IMPACT Successful	CB	60
sample782	402.2	IMPACT Successful	CB	30
sample783	215.1	IMPACT Successful	CB	60
sample784	2003.8	IMPACT Successful	CB	20
sample785	287.5	IMPACT Successful	CB	20
sample786	105	IMPACT Successful	CB	40
sample787	697.2	IMPACT Successful	CB	30
sample788	832.6	IMPACT Successful	CB	50
sample789	96	IMPACT Successful	ScfDNA	50
sample790	496.3	IMPACT Successful	CB	30
sample791	360.6	IMPACT Successful	ScfDNA	50
sample792	254.1	IMPACT Successful	CB	35
sample793	534.2	IMPACT Successful	CB	0
sample794	586.7	Failure, low coverage	ScfDNA	10
sample795	129.6	IMPACT Successful	CB	20
sample796	225.9	IMPACT Successful	CB	10
sample797	152.3	IMPACT Successful	CB	10
sample798	165	IMPACT Successful	CB	70
sample799	165	IMPACT Successful	CB	70
sample800	579.315	IMPACT Successful	CB	50
sample801	141.955	IMPACT Successful	CB	20
sample802	100	IMPACT Successful	CB	20
sample803	55	IMPACT Successful	ScfDNA	50
sample804	416.2	IMPACT Successful	CB	20
sample805	165	IMPACT Successful	CB	80
sample806	290.3	IMPACT Successful	CB	60
sample807	111.6	IMPACT Successful	CB	30
sample808	1580	IMPACT Successful	CB	30
sample809	137.5	IMPACT Successful	CB	50
sample810	125.2	IMPACT Successful	CB	0
sample811	393.4	IMPACT Successful	CB	10
sample812	90.3	IMPACT Successful	CB	20
sample813	124	IMPACT Successful	CB	10
sample814	289.3	IMPACT Successful	CB	30
sample815	104	IMPACT Successful	CB	10
sample816	55.8	IMPACT Successful	CB	50
sample817	43.3	Failure, low coverage	ScfDNA	40
sample818	96.5	IMPACT Successful	CB	20
sample819	105.1	IMPACT Successful	CB	0
sample820	108.1	IMPACT Successful	CB	10
sample821	215	IMPACT Successful	CB	20
sample822	470.4	IMPACT Successful	CB	30
sample823	59.1	Failure, low coverage	ScfDNA	10
sample824	138	IMPACT Successful	CB	60
sample825	348.7	IMPACT Successful	CB	10
sample826	122.2	IMPACT Successful	CB	20
sample827	189.9	IMPACT Successful	CB	60
sample828	607.6	IMPACT Successful	CB	10
sample829	49.92	IMPACT Successful	CB	10
sample830	439.8	IMPACT Successful	CB	20
sample831	338.2	IMPACT Successful	CB	20
sample832	Unavailable	IMPACT Successful	CB	30
sample833	720	IMPACT Successful	CB	20
sample834	427.2	IMPACT Successful	CB	40
sample835	228.6	IMPACT Successful	CB	20
sample836	248.875	IMPACT Successful	CB	10
sample837	374.2	IMPACT Successful	CB	30
sample838	145.6	IMPACT Successful	CB	80
sample839	912.5	IMPACT Successful	CB	20
sample840	479.4	IMPACT Successful	ScfDNA	10
sample841	24.53	IMPACT Successful	ScfDNA	90
sample842	304.8	IMPACT Successful	CB	60
sample843	Unavailable	IMPACT Successful	CB	40
sample844	186	IMPACT Successful	ScfDNA	10
sample845	585.5	IMPACT Successful	CB	20
sample846	1040	IMPACT Successful	CB	80
sample847	102.9	IMPACT Successful	CB	10
sample848	387.3	IMPACT Successful	CB	50
sample849	486.5	IMPACT Successful	CB	50
sample850	526.26	IMPACT Successful	CB	50
sample851	128.2	IMPACT Successful	CB	10
sample852	180.2	IMPACT Successful	CB	10
sample853	102.9	Failure, low coverage	ScfDNA	10
sample854	2400	IMPACT Successful	CB	70
sample855	157.1	IMPACT Successful	CB	70
sample856	163.3	IMPACT Successful	CB	80
sample857	7267.8	IMPACT Successful	CB	10
sample858	46.6	IMPACT Successful	ScfDNA	10
sample859	81.9	IMPACT Successful	CB	0
sample860	508.2	IMPACT Successful	CB	0
sample861	115.1	IMPACT Successful	CB	60
sample862	2026.6	IMPACT Successful	CB	80
sample863	309.5	IMPACT Successful	CB	50
sample864	226.1	IMPACT Successful	CB	60
sample865	154.1	IMPACT Successful	CB	10
sample866	302.22	IMPACT Successful	CB	60
sample867	492	IMPACT Successful	CB	80
sample868	320.9	IMPACT Successful	CB	10
sample869	179.2	IMPACT Successful	CB	20
sample870	283.6	IMPACT Successful	CB	10
sample871	133	IMPACT Successful	CB	20
sample872	393.5	IMPACT Successful	CB	50
sample873	336	IMPACT Successful	CB	80
sample874	584.1	IMPACT Successful	CB	30
sample875	161.7	IMPACT Successful	CB	20
sample876	130.8	IMPACT Successful	CB	20
sample877	122.7	IMPACT Successful	CB	30
sample878	371.9	IMPACT Successful	CB	60
sample879	447.4	IMPACT Successful	CB	70
sample880	247.9	IMPACT Successful	CB	30
sample881	Unavailable	IMPACT Successful	CB	60
sample882	751.7	IMPACT Successful	CB	80
sample883	103	IMPACT Successful	CB	20
sample884	197.7	IMPACT Successful	CB	10
sample885	303.2	IMPACT Successful	ScfDNA	0
sample886	364.6	IMPACT Successful	CB	30
sample887	174.3	IMPACT Successful	CB	20
sample888	251.1	IMPACT Successful	CB	50
sample889	88.38	IMPACT Successful	CB	30
sample890	95	IMPACT Successful	CB	30
sample891	176.4	IMPACT Successful	CB	30
sample892	55	Failure, low coverage	CB	10
sample893	1410	IMPACT Successful	CB	80
sample894	117.8	IMPACT Successful	CB	80
sample895	1240	IMPACT Successful	CB	30
sample896	193.1	IMPACT Successful	CB	10
sample897	191	IMPACT Successful	CB	10
sample898	116.7	IMPACT Successful	CB	30
sample899	451.9	IMPACT Successful	CB	70
sample900	139.8	IMPACT Successful	CB	10
sample901	111.2	IMPACT Successful	CB	10
sample902	57	IMPACT Successful	CB	40
sample903	182.3	IMPACT Successful	CB	20
sample904	137.16	IMPACT Successful	CB	50
sample905	1362.6	IMPACT Successful	CB	50
sample906	134	IMPACT Successful	CB	40
sample907	129.6	IMPACT Successful	CB	10
sample908	400	IMPACT Successful	CB	30
sample909	250.8	IMPACT Successful	CB	50
sample910	384.2	IMPACT Successful	CB	70
sample911	246	IMPACT Successful	CB	40
sample912	418	IMPACT Successful	CB	60
sample913	407.2	IMPACT Successful	CB	90
sample914	142.6	IMPACT Successful	CB	40
sample915	224.6	IMPACT Successful	CB	20
sample916	633.5	IMPACT Successful	CB	10
sample917	69.42	IMPACT Successful	CB	20
sample918	260.9	IMPACT Successful	CB	40
sample919	483.1	IMPACT Successful	CB	10
sample920	114.12	IMPACT Successful	CB	20
sample921	108	IMPACT Successful	CB	30
sample922	486.1	IMPACT Successful	CB	60
sample923	218.7	IMPACT Successful	CB	50
sample924	354.3	IMPACT Successful	ScfDNA	30
sample925	173	IMPACT Successful	CB	20
sample926	1842.84	IMPACT Successful	CB	40
sample927	640.2	IMPACT Successful	CB	20
sample928	90	Failure, low coverage	CB	10
sample929	126.9	IMPACT Successful	CB	30
sample930	145.365	IMPACT Successful	CB	30
sample931	243.8	IMPACT Successful	CB	30
sample932	204.6	IMPACT Successful	CB	10
sample933	306.2	IMPACT Successful	CB	90
sample934	832.1	IMPACT Successful	CB	10
sample935	199.1	IMPACT Successful	CB	40
sample936	73.9	IMPACT Successful	CB	60
sample937	172.4	IMPACT Successful	CB	10
sample938	Unavailable	IMPACT Successful	CB	75
sample939	107.8	IMPACT Successful	CB	60
sample940	2243.2	IMPACT Successful	CB	40
sample941	86.8	IMPACT Successful	ScfDNA	50
sample942	509.7	IMPACT Successful	CB	20
sample943	106	IMPACT Successful	CB	40
sample944	310.6	IMPACT Successful	CB	70
sample945	456	IMPACT Successful	CB	20
sample946	102.9	IMPACT Successful	CB	60
sample947	248.7	IMPACT Successful	ScfDNA	20
sample948	94.1	IMPACT Successful	CB	10
sample949	329.7	IMPACT Successful	CB	30
sample950	1380	IMPACT Successful	CB	60
sample951	1225.3	IMPACT Successful	CB	50
sample952	750.75	IMPACT Successful	ScfDNA	20
sample953	216.677	IMPACT Successful	CB	10
sample954	86.735	IMPACT Successful	CB	20
sample955	274.4	IMPACT Successful	CB	20
sample956	61.8	IMPACT Successful	CB	40
sample957	91.3	IMPACT Successful	CB	10
sample958	113	IMPACT Successful	CB	10
sample959	1396.5	IMPACT Successful	CB	80
sample960	838	IMPACT Successful	CB	30
sample961	2599.5	IMPACT Successful	CB	80
sample962	3296	IMPACT Successful	CB	30
sample963	146.2	IMPACT Successful	CB	15
sample964	628.4	IMPACT Successful	CB	20
sample965	375.377	IMPACT Successful	CB	90
sample966	245.4	IMPACT Successful	CB	20
sample967	212.745	IMPACT Successful	CB	10
sample968	164.6	IMPACT Successful	CB	20
sample969	230.7	IMPACT Successful	CB	10
sample970	162	IMPACT Successful	CB	20
sample971	167	IMPACT Successful	CB	40
sample972	154.1	IMPACT Successful	CB	50
sample973	562.8	IMPACT Successful	CB	30
sample974	74.8	Canceled Test	ScfDNA	NA
sample975	108.6	IMPACT Successful	CB	60
sample976	381.9	IMPACT Successful	CB	80
sample977	214.3	IMPACT Successful	CB	40
sample978	168.4	IMPACT Successful	CB	10
sample979	169.7	IMPACT Successful	CB	10
sample980	578.9	IMPACT Successful	CB	20
sample981	302.5	IMPACT Successful	CB	10
sample982	234.7	IMPACT Successful	CB	40
sample983	69.5	IMPACT Successful	CB	30
sample984	104.3	IMPACT Successful	CB	10
sample985	411.6	IMPACT Successful	CB	10
sample986	147.3	IMPACT Successful	CB	10
sample987	54.8	Failure, low coverage	ScfDNA	10
sample988	146.1	IMPACT Successful	CB	20
sample989	243.6	IMPACT Successful	ScfDNA	0
sample990	118.8	IMPACT Successful	CB	30
sample991	3592.3	IMPACT Successful	CB	30
sample992	126	IMPACT Successful	CB	30
sample993	161.8	IMPACT Successful	CB	20
sample994	95.2	Failure, low coverage	ScfDNA	10
sample995	92.2	IMPACT Successful	CB	20
sample996	871.5	IMPACT Successful	CB	60
sample997	93.7	IMPACT Successful	CB	20
sample998	1327.7	IMPACT Successful	CB	10
sample999	1422.5	IMPACT Successful	CB	10
sample1000	Unavailable	IMPACT Successful	CB	70
sample1001	272	IMPACT Successful	CB	60
sample1002	795.9	IMPACT Successful	CB	30
sample1003	Unavailable	IMPACT Successful	CB	35
sample1004	68.1	IMPACT Successful	CB	40
sample1005	153.2	IMPACT Successful	CB	60
sample1006	317.2	IMPACT Successful	CB	70
sample1007	757.4	IMPACT Successful	CB	10
sample1008	175.3	IMPACT Successful	CB	70
sample1009	115.7	IMPACT Successful	CB	70
sample1010	155.1	IMPACT Successful	CB	40
sample1011	127.8	IMPACT Successful	CB	10
sample1012	257.8	IMPACT Successful	CB	40
sample1013	71.8	IMPACT Successful	CB	20
sample1014	489.665	IMPACT Successful	CB	60
sample1015	249.847	IMPACT Successful	ScfDNA	30
sample1016	464.4	IMPACT Successful	ScfDNA	30
sample1017	267.5	IMPACT Successful	CB	60
sample1018	91.8	IMPACT Successful	CB	30
sample1019	43.35	IMPACT Successful	CB	50
sample1020	399.28	IMPACT Successful	CB	10
sample1021	1180.1	IMPACT Successful	CB	20
sample1022	902	IMPACT Successful	CB	70
sample1023	153.945	IMPACT Successful	CB	30
sample1024	170.2	IMPACT Successful	CB	40
sample1025	Unavailable	IMPACT Successful	CB	5
sample1026	1372.4	IMPACT Successful	ScfDNA	40
sample1027	71.2	IMPACT Successful	CB	60
sample1028	292.8	IMPACT Successful	CB	30
sample1029	978.6	IMPACT Successful	CB	70
sample1030	91.6	IMPACT Successful	CB	30
sample1031	238.8	IMPACT Successful	CB	40
sample1032	122.8	IMPACT Successful	CB	20
sample1033	525.4	IMPACT Successful	CB	10
sample1034	172.7	IMPACT Successful	CB	50
sample1035	507.2	IMPACT Successful	CB	50
sample1036	2811.6	IMPACT Successful	CB	50
sample1037	165.7	IMPACT Successful	CB	20
sample1038	573	IMPACT Successful	CB	70
sample1039	107	IMPACT Successful	CB	10
sample1040	246	IMPACT Successful	CB	20
sample1041	844.4	IMPACT Successful	CB	40
sample1042	295.8	IMPACT Successful	CB	20
sample1043	1020	IMPACT Successful	CB	30
sample1044	533.5	IMPACT Successful	CB	40
sample1045	1657.1	IMPACT Successful	ScfDNA	10
sample1046	2867.8	IMPACT Successful	CB	20
sample1047	208.1	IMPACT Successful	CB	30
sample1048	103.44	IMPACT Successful	ScfDNA	50
sample1049	342.615	IMPACT Successful	CB	10
sample1050	490.68	IMPACT Successful	CB	30
sample1051	123.5	IMPACT Successful	CB	60
sample1052	370	IMPACT Successful	CB	10
sample1053	197.2	IMPACT Successful	CB	10
sample1054	85.6	IMPACT Successful	CB	0
sample1055	349.2	IMPACT Successful	CB	20
sample1056	338.2	IMPACT Successful	ScfDNA	0
sample1057	321.4	IMPACT Successful	ScfDNA	30
sample1058	261.4	IMPACT Successful	CB	10
sample1059	658.6	IMPACT Successful	CB	20
sample1060	359.3	IMPACT Successful	CB	10
sample1061	624.2	IMPACT Successful	CB	80
sample1062	124.1	IMPACT Successful	CB	10
sample1063	1320	IMPACT Successful	CB	10
sample1064	122	IMPACT Successful	CB	10
sample1065	1647.5	IMPACT Successful	CB	10
sample1066	123.6	IMPACT Successful	CB	10
sample1067	225.9	IMPACT Successful	CB	30
sample1068	265	IMPACT Successful	CB	60
sample1069	162.3	IMPACT Successful	CB	70
sample1070	99.96	IMPACT Successful	ScfDNA	10
sample1071	108.18	IMPACT Successful	CB	10
sample1072	1198.8	IMPACT Successful	CB	60
sample1073	2892.1	IMPACT Successful	CB	0
sample1074	154	IMPACT Successful	CB	30
sample1075	742.6	IMPACT Successful	CB	10
sample1076	330.9	IMPACT Successful	CB	30
sample1077	58.45	IMPACT Successful	CB	30
sample1078	93	IMPACT Successful	CB	30
sample1079	282.852	IMPACT Successful	CB	70
sample1080	682	IMPACT Successful	CB	20
sample1081	84.8	Failure, low coverage	ScfDNA	10
sample1082	202	IMPACT Successful	CB	30
sample1083	106.7	IMPACT Successful	CB	10
sample1084	384.9	IMPACT Successful	CB	70
sample1085	2610	IMPACT Successful	CB	60
sample1086	259.6	IMPACT Successful	CB	30
sample1087	356.31	IMPACT Successful	CB	30
sample1088	52.7	Failure, low coverage	ScfDNA	10
sample1089	157	IMPACT Successful	CB	30
sample1090	540	IMPACT Successful	CB	30
sample1091	858.2	IMPACT Successful	CB	0
sample1092	1319.2	IMPACT Successful	CB	30
sample1093	630	IMPACT Successful	CB	30
sample1094	289.5	IMPACT Successful	CB	60
sample1095	94	IMPACT Successful	CB	60
sample1096	1980	IMPACT Successful	CB	50
sample1097	470.2	IMPACT Successful	CB	30
sample1098	176.3	IMPACT Successful	CB	20
sample1099	2147.1	IMPACT Successful	CB	10
sample1100	556.9	IMPACT Successful	CB	20
sample1101	5456	IMPACT Successful	CB	70
sample1102	2112	IMPACT Successful	CB	70
sample1103	120.85	IMPACT Successful	CB	20
sample1104	90	IMPACT Successful	CB	60
sample1105	341.5	IMPACT Successful	CB	10
sample1106	358.6	IMPACT Successful	CB	20
sample1107	206	IMPACT Successful	CB	35
sample1108	55.68	IMPACT Successful	CB	10
sample1109	530	IMPACT Successful	CB	10
sample1110	1783	IMPACT Successful	CB	10
sample1111	388.7	IMPACT Successful	CB	10
sample1112	407	IMPACT Successful	ScfDNA	10
sample1113	2062.2	IMPACT Successful	CB	70
sample1114	687.2	IMPACT Successful	CB	80
sample1115	97.9	IMPACT Successful	CB	30
sample1116	1275.7	IMPACT Successful	CB	0
sample1117	Unavailable	IMPACT Successful	CB	40
sample1118	548.4	IMPACT Successful	CB	70
sample1119	95.9	IMPACT Successful	CB	40
sample1120	321.7	IMPACT Successful	ScfDNA	80
sample1121	137.5	IMPACT Successful	CB	20
sample1122	576.9	IMPACT Successful	CB	80
sample1123	257.936	IMPACT Successful	CB	50
sample1124	207.2	IMPACT Successful	CB	70
sample1125	112.74	IMPACT Successful	CB	10
sample1126	2238.7	IMPACT Successful	CB	10
sample1127	4000	IMPACT Successful	CB	40
sample1128	275	IMPACT Successful	CB	50
sample1129	964.4	IMPACT Successful	CB	60
sample1130	342.2	IMPACT Successful	CB	10
sample1131	184.1	IMPACT Successful	CB	80
sample1132	3249.2	IMPACT Successful	CB	50
sample1133	378	IMPACT Successful	CB	50
sample1134	136.5	IMPACT Successful	CB	70
sample1135	275.8	IMPACT Successful	CB	30
sample1136	348.4	IMPACT Successful	CB	30
sample1137	263.8	IMPACT Successful	CB	40
sample1138	7361.2	IMPACT Successful	CB	60
sample1139	278.4	IMPACT Successful	CB	20
sample1140	422.4	IMPACT Successful	CB	16
sample1141	1424.6	IMPACT Successful	CB	10
sample1142	619.2	IMPACT Successful	CB	10
sample1143	714	IMPACT Successful	CB	80
sample1144	128.9	IMPACT Successful	CB	50
sample1145	154.9	IMPACT Successful	CB	30
sample1146	Unavailable	IMPACT Successful	CB	40
sample1147	693.8	IMPACT Successful	CB	10
sample1148	475.5	IMPACT Successful	CB	30
sample1149	171.6	IMPACT Successful	CB	40
sample1150	428.9	IMPACT Successful	CB	10
sample1151	165.3	IMPACT Successful	CB	10
sample1152	646	IMPACT Successful	CB	20
sample1153	200.6	IMPACT Successful	CB	50
sample1154	393	IMPACT Successful	CB	20
sample1155	654.9	IMPACT Successful	CB	20
sample1156	80.6	IMPACT Successful	CB	20
sample1157	Unavailable	IMPACT Successful	CB	50
sample1158	716	IMPACT Successful	CB	30
sample1159	390.5	IMPACT Successful	CB	20
sample1160	222	IMPACT Successful	CB	50
sample1161	124.7	IMPACT Successful	CB	10
sample1162	589.5	IMPACT Successful	CB	50
sample1163	Unavailable	IMPACT Successful	CB	30
sample1164	103.9	IMPACT Successful	CB	20
sample1165	134.6	IMPACT Successful	CB	10
sample1166	6154.4	IMPACT Successful	CB	30
sample1167	96.2	IMPACT Successful	CB	20
sample1168	331	IMPACT Successful	CB	20
sample1169	1163.1	IMPACT Successful	CB	50
sample1170	147	IMPACT Successful	CB	30
sample1171	315.2	IMPACT Successful	CB	10
sample1172	151.42	IMPACT Successful	CB	0
sample1173	142.2	IMPACT Successful	CB	20
sample1174	670.2	IMPACT Successful	CB	20
sample1175	6786.1	IMPACT Successful	CB	40
sample1176	402.6	IMPACT Successful	CB	80
sample1177	166	IMPACT Successful	CB	80
sample1178	305	IMPACT Successful	CB	60
sample1179	1778.7	IMPACT Successful	CB	10
sample1180	102.18	IMPACT Successful	CB	15
sample1181	130	IMPACT Successful	CB	60
sample1182	656.5	IMPACT Successful	ScfDNA	0
sample1183	258.5	IMPACT Successful	CB	50
sample1184	346.9	IMPACT Successful	CB	20
sample1185	83.72	IMPACT Successful	CB	50
sample1186	1236.3	IMPACT Successful	CB	10
sample1187	150	IMPACT Successful	CB	20
sample1188	98.8	IMPACT Successful	CB	30
sample1189	247.4	IMPACT Successful	CB	5
sample1190	494.2	IMPACT Successful	CB	0
sample1191	1053.1	IMPACT Successful	CB	10
sample1192	903.2	IMPACT Successful	CB	80
sample1193	623.1	IMPACT Successful	CB	20
sample1194	56	Failure, low coverage	ScfDNA	10
sample1195	316.4	IMPACT Successful	CB	40
sample1196	99.6	IMPACT Successful	CB	30
sample1197	162.5	IMPACT Successful	CB	10
sample1198	718.6	IMPACT Successful	CB	50
sample1199	917	IMPACT Successful	CB	30
sample1200	162.8	IMPACT Successful	CB	20
sample1201	Unavailable	IMPACT Successful	CB	40
sample1202	1436.4	IMPACT Successful	CB	30
sample1203	3696.72	IMPACT Successful	CB	30
sample1204	575.7	IMPACT Successful	CB	50
sample1205	223.85	IMPACT Successful	CB	40
sample1206	Unavailable	IMPACT Successful	CB	30
sample1207	782.2	IMPACT Successful	CB	10
sample1208	156.6	IMPACT Successful	CB	60
sample1209	183.7	IMPACT Successful	CB	10
sample1210	155.7	IMPACT Successful	CB	30
sample1211	585.9	IMPACT Successful	CB	40
sample1212	938.4	IMPACT Successful	CB	40
sample1213	113.3	IMPACT Successful	CB	30
sample1214	302.5	IMPACT Successful	ScfDNA	0
sample1215	208.5	IMPACT Successful	CB	20
sample1216	883.7	IMPACT Successful	CB	60
sample1217	454	IMPACT Successful	CB	60
sample1218	1329	IMPACT Successful	CB	50
sample1219	296	IMPACT Successful	CB	40
sample1220	240	IMPACT Successful	CB	40
sample1221	311.4	IMPACT Successful	CB	10
sample1222	132.9	IMPACT Successful	CB	20
sample1223	187.7	IMPACT Successful	CB	0
sample1224	118.8	IMPACT Successful	CB	20
sample1225	442	IMPACT Successful	CB	20
sample1226	271.5	IMPACT Successful	CB	30
sample1227	276.815	IMPACT Successful	CB	30
sample1228	118	IMPACT Successful	CB	40
sample1229	175.4	IMPACT Successful	CB	80
sample1230	90	IMPACT Successful	CB	20
sample1231	140.3	IMPACT Successful	CB	10
sample1232	429.2	IMPACT Successful	CB	20
sample1233	169	IMPACT Successful	ScfDNA	50
sample1234	1598.9	IMPACT Successful	CB	30
sample1235	406.6	IMPACT Successful	CB	30
sample1236	629.5	IMPACT Successful	CB	50
sample1237	891.5	IMPACT Successful	ScfDNA	40
sample1238	217.1	IMPACT Successful	CB	30
sample1239	139	IMPACT Successful	CB	60
sample1240	207.1	IMPACT Successful	CB	60
sample1241	165.6	IMPACT Successful	CB	20
sample1242	111.5	IMPACT Successful	CB	70
sample1243	198	IMPACT Successful	CB	40
sample1244	Unavailable	IMPACT Successful	CB	40
sample1245	373.2	IMPACT Successful	ScfDNA	20
sample1246	237.5	IMPACT Successful	CB	10
sample1247	283	IMPACT Successful	ScfDNA	20
sample1248	688.7	IMPACT Successful	CB	30
sample1249	228.8	IMPACT Successful	CB	30
sample1250	225.1	IMPACT Successful	CB	80
sample1251	888	IMPACT Successful	CB	60
sample1252	181.1	IMPACT Successful	CB	30
sample1253	1186.5	IMPACT Successful	CB	40
sample1254	291.15	IMPACT Successful	CB	10
sample1255	229.8	IMPACT Successful	CB	50
sample1256	151.7	IMPACT Successful	CB	40
sample1257	252.8	IMPACT Successful	CB	40
sample1258	147.06	IMPACT Successful	CB	50
sample1259	242.2	IMPACT Successful	CB	50
sample1260	191.1	IMPACT Successful	CB	30
sample1261	470.2	IMPACT Successful	CB	30
sample1262	3421.5	IMPACT Successful	CB	50
sample1263	1000.45	IMPACT Successful	ScfDNA	20
sample1264	179.8	IMPACT Successful	CB	60
sample1265	416.7	IMPACT Successful	CB	60
sample1266	223.4	IMPACT Successful	CB	20
sample1267	544	IMPACT Successful	CB	60
sample1268	144.1	IMPACT Successful	CB	50
sample1269	72.82	IMPACT Successful	CB	50
sample1270	157.7	IMPACT Successful	ScfDNA	10
sample1271	Unavailable	IMPACT Successful	CB	70
sample1272	450	IMPACT Successful	CB	40
sample1273	48.1	IMPACT Successful	CB	50
sample1274	240.6	IMPACT Successful	CB	10
sample1275	Unavailable	IMPACT Successful	CB	40
sample1276	300.7	IMPACT Successful	CB	10
sample1277	293.04	IMPACT Successful	CB	60
sample1278	932.3	IMPACT Successful	CB	70
sample1279	535.8	IMPACT Successful	CB	20
sample1280	223.8	IMPACT Successful	CB	70
sample1281	137.9	IMPACT Successful	CB	60
sample1282	392.85	IMPACT Successful	CB	50
sample1283	390.4	IMPACT Successful	CB	50
sample1284	884.5	IMPACT Successful	CB	10
sample1285	309.3	IMPACT Successful	CB	30
sample1286	294.3	IMPACT Successful	CB	20
sample1287	370.68	IMPACT Successful	ScfDNA	60
sample1288	1060	IMPACT Successful	CB	40
sample1289	79	IMPACT Successful	ScfDNA	40
sample1290	373	IMPACT Successful	CB	10
sample1291	768.1	IMPACT Successful	CB	10
sample1292	51.26	IMPACT Successful	CB	30
sample1293	243.7	IMPACT Successful	CB	10
sample1294	280.1	IMPACT Successful	CB	60
sample1295	568.1	IMPACT Successful	CB	60
sample1296	149.3	IMPACT Successful	CB	40
sample1297	286.8	IMPACT Successful	CB	50
sample1298	330.4	IMPACT Successful	CB	30
sample1299	1001.8	IMPACT Successful	CB	20
sample1300	58.5	IMPACT Successful	CB	20
sample1301	320.34	IMPACT Successful	CB	0
sample1302	253.2	IMPACT Successful	CB	30
sample1303	1285.2	IMPACT Successful	CB	50
sample1304	132	IMPACT Successful	CB	20
sample1305	690	IMPACT Successful	ScfDNA	0
sample1306	1698.9	IMPACT Successful	CB	40
sample1307	255.6	IMPACT Successful	CB	20
sample1308	487	IMPACT Successful	ScfDNA	0
sample1309	95	IMPACT Successful	CB	20
sample1310	403.9	IMPACT Successful	CB	80
sample1311	352.8	IMPACT Successful	CB	30
sample1312	345.5	IMPACT Successful	CB	40
sample1313	2136.5	IMPACT Successful	CB	10
sample1314	140.1	IMPACT Successful	CB	80
sample1315	1731.2	IMPACT Successful	CB	30
sample1316	125	IMPACT Successful	CB	20
sample1317	178.86	IMPACT Successful	CB	50
sample1318	552.2	IMPACT Successful	CB	40
sample1319	206	IMPACT Successful	ScfDNA	10
sample1320	241.7	IMPACT Successful	CB	80
sample1321	1199.5	IMPACT Successful	CB	10
sample1322	208.6	IMPACT Successful	CB	70
sample1323	513.6	IMPACT Successful	CB	70
sample1324	86.26	IMPACT Successful	CB	0
sample1325	90	IMPACT Successful	CB	20
sample1326	142.4	IMPACT Successful	CB	50
sample1327	163.2	IMPACT Successful	CB	60
sample1328	595.4	IMPACT Successful	CB	20
sample1329	512.5	IMPACT Successful	CB	70
sample1330	1733.28	IMPACT Successful	CB	30
sample1331	568.5	IMPACT Successful	CB	40
sample1332	394	IMPACT Successful	CB	40
sample1333	204.3	IMPACT Successful	CB	60
sample1334	Unavailable	IMPACT Successful	CB	20
sample1335	115.584	IMPACT Successful	CB	20
sample1336	105.78	IMPACT Successful	CB	10
sample1337	330.605	IMPACT Successful	CB	40
sample1338	2931.8	IMPACT Successful	CB	80
sample1339	1084.2	IMPACT Successful	CB	40
sample1340	1752	IMPACT Successful	CB	20
sample1341	120.7	IMPACT Successful	CB	60
sample1342	143.3	IMPACT Successful	CB	30
sample1343	114.3	IMPACT Successful	CB	0
sample1344	2184	IMPACT Successful	CB	10
sample1345	1302	IMPACT Successful	CB	20
sample1346	367.4	IMPACT Successful	CB	20
sample1347	385.7	IMPACT Successful	CB	30
sample1348	96.4	IMPACT Successful	CB	30
sample1349	1910	IMPACT Successful	CB	10
sample1350	107	IMPACT Successful	CB	10
sample1351	326.9	IMPACT Successful	CB	20
sample1352	101.255	IMPACT Successful	ScfDNA	40
sample1353	796.2	IMPACT Successful	CB	90
sample1354	Unavailable	IMPACT Successful	CB	20
sample1355	113.1	IMPACT Successful	CB	70
sample1356	165	IMPACT Successful	CB	50
sample1357	416.5	IMPACT Successful	CB	50
sample1358	1120	IMPACT Successful	CB	40
sample1359	238.9	IMPACT Successful	CB	30
sample1360	110.7	IMPACT Successful	CB	30
sample1361	229.4	IMPACT Successful	CB	40
sample1362	109.2	IMPACT Successful	CB	50
sample1363	226	IMPACT Successful	CB	10
sample1364	5656	IMPACT Successful	CB	10
sample1365	882.3	IMPACT Successful	CB	50
sample1366	664.2	IMPACT Successful	CB	30
sample1367	488.6	IMPACT Successful	CB	60
sample1368	200	IMPACT Successful	CB	60
sample1369	Unavailable	IMPACT Successful	CB	20
sample1370	1826.1	IMPACT Successful	CB	50
sample1371	3428.1	IMPACT Successful	CB	20
sample1372	90.4	IMPACT Successful	CB	10
sample1373	87.55	IMPACT Successful	CB	30
sample1374	107.3	IMPACT Successful	CB	20
sample1375	116	IMPACT Successful	CB	60
sample1376	202.7	IMPACT Successful	CB	30
sample1377	299.6	IMPACT Successful	CB	20
sample1378	636	IMPACT Successful	CB	50
sample1379	135.09	IMPACT Successful	CB	20
sample1380	163.9	IMPACT Successful	CB	30
sample1381	315.7	IMPACT Successful	CB	20
sample1382	122.1	IMPACT Successful	CB	10
sample1383	123.75	IMPACT Successful	CB	20
sample1384	211.8	IMPACT Successful	CB	10
sample1385	492.1	IMPACT Successful	CB	80
sample1386	930.3	IMPACT Successful	CB	20
sample1387	21.6	Failure, low coverage	ScfDNA	10
sample1388	540.8	IMPACT Successful	CB	70
sample1389	226.1	IMPACT Successful	CB	80
sample1390	290.4	IMPACT Successful	CB	10
sample1391	1788.5	IMPACT Successful	CB	30
sample1392	579.6	IMPACT Successful	CB	10
sample1393	121	IMPACT Successful	CB	10
sample1394	415.745	IMPACT Successful	CB	50
sample1395	153.4	IMPACT Successful	CB	10
sample1396	265.9	IMPACT Successful	CB	10
sample1397	3964.1	IMPACT Successful	CB	30
sample1398	190.3	IMPACT Successful	CB	80
sample1399	263.5	IMPACT Successful	CB	70
sample1400	141.7	IMPACT Successful	CB	30
sample1401	260.8	IMPACT Successful	CB	10
sample1402	1274.5	IMPACT Successful	CB	40
sample1403	197.9	IMPACT Successful	CB	20
sample1404	330.5	IMPACT Successful	CB	10
sample1405	207	IMPACT Successful	CB	20
sample1406	163.36	IMPACT Successful	CB	20
sample1407	65.34	IMPACT Successful	CB	20
sample1408	595.9	IMPACT Successful	CB	60
sample1409	473.3	IMPACT Successful	CB	90
sample1410	6780	IMPACT Successful	CB	20
sample1411	298.5	IMPACT Successful	CB	10
sample1412	199.4	IMPACT Successful	CB	10
sample1413	401.8	IMPACT Successful	CB	20
sample1414	382.5	IMPACT Successful	CB	20
sample1415	1640.1	IMPACT Successful	CB	50
sample1416	1974	IMPACT Successful	CB	60
sample1417	33.234	IMPACT Successful	ScfDNA	10
sample1418	741.9	IMPACT Successful	CB	20
sample1419	125	IMPACT Successful	ScfDNA	60
sample1420	125	IMPACT Successful	ScfDNA	60
sample1421	688.8	IMPACT Successful	CB	20
sample1422	188.3	IMPACT Successful	CB	40
sample1423	242.3	IMPACT Successful	CB	20
sample1424	388.6	IMPACT Successful	CB	20
sample1425	265.6	IMPACT Successful	CB	50
sample1426	365.4	IMPACT Successful	ScfDNA	30
sample1427	104.4	IMPACT Successful	CB	30
sample1428	3630	IMPACT Successful	CB	20
sample1429	2494.8	IMPACT Successful	CB	50
sample1430	168.1	IMPACT Successful	CB	20
sample1431	598.7	IMPACT Successful	CB	20
sample1432	91	IMPACT Successful	CB	70
sample1433	2091.8	IMPACT Successful	CB	70
sample1434	439.6	IMPACT Successful	CB	40
sample1435	759.8	IMPACT Successful	CB	10
sample1436	443.9	IMPACT Successful	CB	20
sample1437	790.5	IMPACT Successful	CB	20
sample1438	526	IMPACT Successful	CB	40
sample1439	125.8	IMPACT Successful	CB	80
sample1440	173.6	IMPACT Successful	CB	60
sample1441	1589	IMPACT Successful	CB	30
sample1442	655	IMPACT Successful	CB	80
sample1443	421.7	IMPACT Successful	CB	30
sample1444	1577	IMPACT Successful	CB	40
sample1445	469.04	IMPACT Successful	CB	20
sample1446	358.6	IMPACT Successful	CB	20
sample1447	609.2	IMPACT Successful	CB	20
sample1448	390.3	IMPACT Successful	CB	0
sample1449	1224.9	IMPACT Successful	CB	60
sample1450	920.8	IMPACT Successful	CB	30
sample1451	1128.1	IMPACT Successful	CB	80
sample1452	91.1	IMPACT Successful	CB	10
sample1453	400.1	IMPACT Successful	CB	60
sample1454	477.2	IMPACT Successful	CB	80
sample1455	1039.86	IMPACT Successful	CB	20
sample1456	374.1	IMPACT Successful	CB	50
sample1457	469	IMPACT Successful	CB	10
sample1458	2934.4	IMPACT Successful	CB	40
sample1459	1260.8	IMPACT Successful	CB	50
sample1460	467.9	IMPACT Successful	CB	10
sample1461	94.1	IMPACT Successful	CB	10
sample1462	163.9	IMPACT Successful	CB	70
sample1463	726.5	IMPACT Successful	CB	70
sample1464	260.2	IMPACT Successful	CB	30
sample1465	626.8	IMPACT Successful	CB	10
sample1466	141.6	IMPACT Successful	CB	30
sample1467	937.2	IMPACT Successful	CB	30
sample1468	2241.9	IMPACT Successful	ScfDNA	60
sample1469	103.7	IMPACT Successful	CB	10
sample1470	182.1	IMPACT Successful	CB	10
sample1471	491.9	IMPACT Successful	CB	40
sample1472	233.365	IMPACT Successful	CB	10
sample1473	814.33	IMPACT Successful	CB	10
sample1474	435.8	IMPACT Successful	CB	30
sample1475	90.4	Failure, low coverage	CB	70
sample1476	806.1	IMPACT Successful	CB	30
sample1477	138.5	IMPACT Successful	CB	70
sample1478	246.7	IMPACT Successful	CB	70
sample1479	222.145	IMPACT Successful	ScfDNA	40
sample1480	486.2	IMPACT Successful	CB	70
sample1481	899.6	IMPACT Successful	CB	10
sample1482	1199.2	IMPACT Successful	ScfDNA	80
sample1483	64.435	IMPACT Successful	CB	20
sample1484	236.5	IMPACT Successful	CB	20
sample1485	121.1	IMPACT Successful	CB	0
sample1486	376.7	IMPACT Successful	CB	30
sample1487	450.56	IMPACT Successful	CB	90
sample1488	90	IMPACT Successful	CB	30
sample1489	98.7	IMPACT Successful	CB	40
sample1490	61.49	IMPACT Successful	CB	30
sample1491	59	IMPACT Successful	CB	60
sample1492	87.065	IMPACT Successful	CB	20
sample1493	136.44	IMPACT Successful	CB	40
sample1494	2598	IMPACT Successful	CB	70
sample1495	167.4	IMPACT Successful	CB	10
sample1496	101.4	IMPACT Successful	ScfDNA	10
sample1497	346.8	IMPACT Successful	CB	20
sample1498	617.2	IMPACT Successful	CB	10
sample1499	1793	IMPACT Successful	CB	60
sample1500	307.8	IMPACT Successful	CB	10
sample1501	1249.8	IMPACT Successful	CB	20
sample1502	308.94	IMPACT Successful	CB	10
sample1503	168	IMPACT Successful	CB	30
sample1504	101	IMPACT Successful	CB	20
sample1505	64.515	IMPACT Successful	CB	80
sample1506	960	IMPACT Successful	CB	40
sample1507	100	IMPACT Successful	CB	80
sample1508	656.1	IMPACT Successful	CB	0
sample1509	664.7	IMPACT Successful	CB	30
sample1510	155.5	IMPACT Successful	CB	60
sample1511	160.6	IMPACT Successful	CB	0
sample1512	80.28	IMPACT Successful	CB	20
sample1513	583.3	IMPACT Successful	CB	40
sample1514	123	IMPACT Successful	CB	10
sample1515	549	IMPACT Successful	CB	20
sample1516	630	IMPACT Successful	CB	50
sample1517	421	IMPACT Successful	CB	40
sample1518	434.885	IMPACT Successful	CB	30
sample1519	153.5	IMPACT Successful	CB	20
sample1520	73.152	IMPACT Successful	CB	30
sample1521	122.1	IMPACT Successful	CB	10
sample1522	161.1	IMPACT Successful	CB	40
sample1523	629.365	IMPACT Successful	CB	50
sample1524	167.5	IMPACT Successful	CB	40
sample1525	1282.1	IMPACT Successful	CB	20
sample1526	781.3	IMPACT Successful	CB	10
sample1527	1254.96	IMPACT Successful	CB	50
sample1528	133.3	IMPACT Successful	CB	60
sample1529	161.2	IMPACT Successful	CB	0
sample1530	245	IMPACT Successful	CB	10
sample1531	537.4	IMPACT Successful	CB	60
sample1532	648.395	IMPACT Successful	CB	40
sample1533	104.6	IMPACT Successful	CB	10
sample1534	1428.1	IMPACT Successful	CB	60
sample1535	3081.9	IMPACT Successful	CB	0
sample1536	141.6	IMPACT Successful	CB	10
sample1537	90	IMPACT Successful	CB	10
sample1538	2291.9	IMPACT Successful	CB	10
sample1539	3256.3	IMPACT Successful	CB	30
sample1540	120	IMPACT Successful	CB	10
sample1541	1677.3	IMPACT Successful	CB	60
sample1542	111.5	IMPACT Successful	CB	40
sample1543	282.1	IMPACT Successful	CB	40
sample1544	77.74	IMPACT Successful	CB	20
sample1545	654.7	IMPACT Successful	CB	30
sample1546	198.66	IMPACT Successful	CB	50
sample1547	210.6	IMPACT Successful	CB	30
sample1548	697.2	IMPACT Successful	CB	40
sample1549	1934.3	IMPACT Successful	CB	10
sample1550	61.2	IMPACT Successful	CB	40
sample1551	95	IMPACT Successful	ScfDNA	10
sample1552	451.2	IMPACT Successful	CB	50
sample1553	141.1	IMPACT Successful	CB	10
sample1554	250.38	IMPACT Successful	CB	10
sample1555	136.5	IMPACT Successful	CB	10
sample1556	2213.9	IMPACT Successful	CB	60
sample1557	140.6	IMPACT Successful	CB	30
sample1558	90	IMPACT Successful	ScfDNA	40
sample1559	96.3	IMPACT Successful	CB	50
sample1560	92.1	IMPACT Successful	CB	20
sample1561	216	IMPACT Successful	CB	80
sample1562	143.3	IMPACT Successful	CB	20
sample1563	1950.2	IMPACT Successful	CB	20
sample1564	546.4	IMPACT Successful	CB	60
sample1565	655.4	IMPACT Successful	CB	50
sample1566	618.9	IMPACT Successful	CB	40
sample1567	83.6	IMPACT Successful	ScfDNA	40
sample1568	3610	IMPACT Successful	CB	50
sample1569	150.4	Failure, low coverage	ScfDNA	20
sample1570	258.5	IMPACT Successful	CB	30
sample1571	181.8	IMPACT Successful	CB	10
sample1572	491.9	IMPACT Successful	CB	30
sample1573	230.1	IMPACT Successful	CB	20
sample1574	1441.5	IMPACT Successful	CB	30
sample1575	862.6	IMPACT Successful	CB	20
sample1576	1000.2	IMPACT Successful	ScfDNA	0
sample1577	130.4	IMPACT Successful	CB	60
sample1578	245.1	IMPACT Successful	CB	30
sample1579	471.1	IMPACT Successful	CB	40
sample1580	696.2	IMPACT Successful	CB	10
sample1581	115.2	IMPACT Successful	CB	20
sample1582	174.1	IMPACT Successful	CB	10
sample1583	204.7	IMPACT Successful	CB	20
sample1584	170.5	Canceled Test	ScfDNA	NA
sample1585	3812.64	Canceled Test	ScfDNA	NA
sample1586	41	IMPACT Successful	CB	40
sample1587	275.5	IMPACT Successful	CB	10
sample1588	172	IMPACT Successful	CB	40
sample1589	1058.6	IMPACT Successful	CB	70
sample1590	450.6	IMPACT Successful	CB	30
sample1591	61.6	IMPACT Successful	CB	60
sample1592	35.7	IMPACT Successful	ScfDNA	0
sample1593	191.9	IMPACT Successful	CB	50
sample1594	3975	IMPACT Successful	CB	10
sample1595	260.9	IMPACT Successful	CB	20
sample1596	240.7	IMPACT Successful	CB	30
sample1597	139.3	IMPACT Successful	CB	30
sample1598	120	IMPACT Successful	CB	50
sample1599	334.2	IMPACT Successful	CB	10
sample1600	3423.4	IMPACT Successful	CB	40
sample1601	236.94	IMPACT Successful	CB	60
sample1602	225.3	IMPACT Successful	CB	30
sample1603	1368.1	IMPACT Successful	CB	20
sample1604	493.4	IMPACT Successful	CB	30
sample1605	118.872	IMPACT Successful	CB	30
sample1606	134.42	IMPACT Successful	CB	50
sample1607	235.4	IMPACT Successful	CB	50
sample1608	328	IMPACT Successful	CB	10
sample1609	141.4	IMPACT Successful	CB	80
sample1610	704.88	IMPACT Successful	CB	20
sample1611	258	IMPACT Successful	CB	40
sample1612	161	IMPACT Successful	CB	10
sample1613	1054.2	IMPACT Successful	CB	10
sample1614	1818.6	IMPACT Successful	CB	40
sample1615	392	IMPACT Successful	CB	20
sample1616	238.3	IMPACT Successful	ScfDNA	80
sample1617	127.1	IMPACT Successful	CB	10
sample1618	936.3	IMPACT Successful	CB	50
sample1619	2551	IMPACT Successful	ScfDNA	70
sample1620	320.9	IMPACT Successful	CB	30
sample1621	340	IMPACT Successful	CB	0
sample1622	476.8	IMPACT Successful	CB	30
sample1623	277.2	IMPACT Successful	CB	50
sample1624	2465.7	IMPACT Successful	ScfDNA	0
sample1625	973.7	IMPACT Successful	CB	40
sample1626	283.4	IMPACT Successful	CB	90
sample1627	406.6	IMPACT Successful	CB	10
sample1628	530	IMPACT Successful	CB	50
sample1629	Unavailable	IMPACT Successful	CB	20
sample1630	394.4	IMPACT Successful	ScfDNA	10
sample1631	198.6	IMPACT Successful	CB	20
sample1632	1946	IMPACT Successful	CB	20
sample1633	2517.2	IMPACT Successful	CB	60
sample1634	767.69	IMPACT Successful	CB	30
sample1635	115.4	IMPACT Successful	CB	10
sample1636	706.7	IMPACT Successful	CB	70
sample1637	115	IMPACT Successful	CB	20
sample1638	203.4	IMPACT Successful	CB	30
sample1639	623.1	IMPACT Successful	CB	70
sample1640	441.1	IMPACT Successful	CB	10
sample1641	104.3	IMPACT Successful	CB	0
sample1642	336	IMPACT Successful	CB	40
sample1643	1966.7	IMPACT Successful	CB	90
sample1644	120	IMPACT Successful	CB	60
sample1645	124.4	IMPACT Successful	CB	50
sample1646	95.3	IMPACT Successful	CB	70
sample1647	101.8	IMPACT Successful	CB	20
sample1648	133	IMPACT Successful	ScfDNA	0
sample1649	265.4	IMPACT Successful	CB	30
sample1650	1506.3	IMPACT Successful	CB	25
sample1651	180.4	IMPACT Successful	CB	40
sample1652	5290.2	IMPACT Successful	CB	80
sample1653	91.2	IMPACT Successful	CB	30
sample1654	237.9	IMPACT Successful	ScfDNA	10
sample1655	192	IMPACT Successful	CB	50
sample1656	368.46	IMPACT Successful	CB	70
sample1657	832.2	IMPACT Successful	CB	30
sample1658	5580.2	IMPACT Successful	CB	10
sample1659	1300.9	IMPACT Successful	CB	40
sample1660	426.6	IMPACT Successful	CB	10
sample1661	815.76	IMPACT Successful	CB	60
sample1662	214.9	IMPACT Successful	ScfDNA	0
sample1663	134.3	IMPACT Successful	CB	20
sample1664	144.8	IMPACT Successful	CB	30
sample1665	1051.7	IMPACT Successful	CB	20
sample1666	2904.8	IMPACT Successful	CB	60
sample1667	253.3	IMPACT Successful	CB	50
sample1668	234.5	IMPACT Successful	CB	50
sample1669	346.1	Failure, low coverage	ScfDNA	10
sample1670	111.6	IMPACT Successful	CB	40
sample1671	357.1	IMPACT Successful	CB	30
sample1672	126	IMPACT Successful	CB	10
sample1673	788.7	IMPACT Successful	CB	90
sample1674	1992.1	IMPACT Successful	CB	50
sample1675	Unavailable	IMPACT Successful	CB	20
sample1676	6972.4	IMPACT Successful	CB	90
sample1677	635.5	IMPACT Successful	CB	20
sample1678	180	IMPACT Successful	CB	30
sample1679	145.8	IMPACT Successful	CB	60
sample1680	177.7	IMPACT Successful	CB	20
sample1681	135	IMPACT Successful	CB	30
sample1682	900.2	IMPACT Successful	CB	20
sample1683	230	Failure, low coverage	ScfDNA	10
sample1684	603	IMPACT Successful	CB	30
sample1685	302.5	IMPACT Successful	CB	10
sample1686	3021.84	IMPACT Successful	CB	10
sample1687	95.25	IMPACT Successful	CB	50
sample1688	66.7	IMPACT Successful	ScfDNA	10
sample1689	478.2	IMPACT Successful	CB	10
sample1690	1178.9	IMPACT Successful	CB	40
sample1691	167.2	IMPACT Successful	CB	10
sample1692	302.5	IMPACT Successful	CB	10
sample1693	210.7	IMPACT Successful	CB	40
sample1694	399.8	IMPACT Successful	CB	80
sample1695	136.515	IMPACT Successful	CB	40
sample1696	107.8	IMPACT Successful	CB	60
sample1697	106.2	IMPACT Successful	CB	40
sample1698	413.7	IMPACT Successful	CB	50
sample1699	732.3	IMPACT Successful	CB	60
sample1700	5462	IMPACT Successful	CB	20
sample1701	509.6	IMPACT Successful	CB	20
sample1702	763	IMPACT Successful	CB	60
sample1703	598.4	IMPACT Successful	CB	10
sample1704	233	IMPACT Successful	CB	10
sample1705	425.7	IMPACT Successful	CB	70
sample1706	Unavailable	IMPACT Successful	CB	30
sample1707	386.4	IMPACT Successful	CB	50
sample1708	1090	IMPACT Successful	CB	60
sample1709	282.2	IMPACT Successful	CB	70
sample1710	256.2	IMPACT Successful	CB	50
sample1711	442.3	IMPACT Successful	CB	40
sample1712	90	IMPACT Successful	CB	20
sample1713	4164.4	IMPACT Successful	CB	90
sample1714	98	IMPACT Successful	CB	20
sample1715	Unavailable	IMPACT Successful	CB	30
sample1716	62.04	IMPACT Successful	CB	20
sample1717	93.555	IMPACT Successful	CB	10
sample1718	678.5	IMPACT Successful	CB	20
sample1719	133.7	IMPACT Successful	CB	10
sample1720	292.8	IMPACT Successful	CB	10
sample1721	1830.72	IMPACT Successful	CB	40
sample1722	1383	IMPACT Successful	CB	20
sample1723	1339.2	IMPACT Successful	CB	40
sample1724	90.2	IMPACT Successful	CB	30
sample1725	103	IMPACT Successful	CB	40
sample1726	55.22	IMPACT Successful	CB	30
sample1727	50.82	IMPACT Successful	CB	20
sample1728	118.6	IMPACT Successful	CB	50
sample1729	181.74	IMPACT Successful	CB	40
sample1730	139	IMPACT Successful	CB	20
sample1731	125	IMPACT Successful	ScfDNA	50
sample1732	3265.6	IMPACT Successful	CB	20
sample1733	590.5	IMPACT Successful	CB	70
sample1734	182.7	IMPACT Successful	CB	50
sample1735	1496.1	IMPACT Successful	CB	50
sample1736	331.5	IMPACT Successful	CB	40
sample1737	503.1	IMPACT Successful	CB	20
sample1738	1496.6	IMPACT Successful	CB	10
sample1739	442.26	IMPACT Successful	CB	40
sample1740	126.3	IMPACT Successful	CB	20
sample1741	928.9	IMPACT Successful	CB	50
sample1742	441.4	IMPACT Successful	CB	30
sample1743	4619.4	IMPACT Successful	ScfDNA	20
sample1744	1439.1	IMPACT Successful	CB	60
sample1745	577.7	IMPACT Successful	CB	30
sample1746	330.8	IMPACT Successful	CB	10
sample1747	1738.5	IMPACT Successful	CB	80
sample1748	259	IMPACT Successful	CB	30
sample1749	196	IMPACT Successful	CB	10
sample1750	46.6	Failure, low coverage	ScfDNA	10
sample1751	2967.9	IMPACT Successful	CB	60
sample1752	3158.37	IMPACT Successful	CB	20
sample1753	372.2	IMPACT Successful	CB	30
sample1754	95.9	IMPACT Successful	CB	10
sample1755	267.3	IMPACT Successful	CB	10
sample1756	178.1	IMPACT Successful	CB	10
sample1757	171.9	IMPACT Successful	CB	40
sample1758	535.6	IMPACT Successful	CB	20
sample1759	195.8	IMPACT Successful	CB	70
sample1760	676.4	IMPACT Successful	CB	80
sample1761	143.8	IMPACT Successful	CB	50
sample1762	293.2	IMPACT Successful	CB	40
sample1763	286.1	IMPACT Successful	CB	40
sample1764	276.25	IMPACT Successful	CB	10
sample1765	799.5	IMPACT Successful	CB	10
sample1766	113.8	IMPACT Successful	ScfDNA	10
sample1767	533	IMPACT Successful	CB	30
sample1768	458.425	IMPACT Successful	CB	10
sample1769	510.9	IMPACT Successful	CB	50
sample1770	99.2	IMPACT Successful	CB	40
sample1771	61.6	IMPACT Successful	CB	70
sample1772	883.5	IMPACT Successful	CB	30
sample1773	593.8	IMPACT Successful	CB	50
sample1774	4658.5	IMPACT Successful	CB	60
sample1775	477.1	IMPACT Successful	CB	10
sample1776	2932	IMPACT Successful	CB	60
sample1777	122.8	IMPACT Successful	CB	30
sample1778	119.9	IMPACT Successful	CB	80
sample1779	635.1	IMPACT Successful	CB	10
sample1780	346.3	IMPACT Successful	CB	60
sample1781	511.3	IMPACT Successful	CB	30
sample1782	94.5	IMPACT Successful	CB	40
sample1783	138.7	IMPACT Successful	CB	20
sample1784	150	IMPACT Successful	CB	20
sample1785	2342	IMPACT Successful	CB	20
sample1786	3251.8	IMPACT Successful	CB	10
sample1787	431.4	IMPACT Successful	CB	20
sample1788	448.7	IMPACT Successful	CB	20
sample1789	404.5	IMPACT Successful	CB	20
sample1790	438	IMPACT Successful	CB	10
sample1791	204.7	IMPACT Successful	CB	30
sample1792	1148	IMPACT Successful	CB	40
sample1793	256.1	IMPACT Successful	CB	60
sample1794	426.3	IMPACT Successful	CB	0
sample1795	722.9	IMPACT Successful	CB	20
sample1796	267.3	IMPACT Successful	CB	20
sample1797	173.2	IMPACT Successful	CB	10
sample1798	459.3	IMPACT Successful	CB	20
sample1799	2980.75	IMPACT Successful	CB	40
sample1800	149.9	IMPACT Successful	CB	40
sample1801	1909.6	IMPACT Successful	ScfDNA	0
sample1802	469.37	IMPACT Successful	CB	50
sample1803	285.9	IMPACT Successful	CB	70
sample1804	1572.7	IMPACT Successful	CB	10
sample1805	546	IMPACT Successful	CB	10
sample1806	351	IMPACT Successful	CB	80
sample1807	290.8	IMPACT Successful	CB	20
sample1808	1548	IMPACT Successful	CB	30
sample1809	1230	IMPACT Successful	CB	60
sample1810	507.2	IMPACT Successful	CB	20
sample1811	645	IMPACT Successful	CB	20
sample1812	6043	IMPACT Successful	CB	30
sample1813	327.4	IMPACT Successful	CB	20
sample1814	511	IMPACT Successful	CB	20
sample1815	232.9	IMPACT Successful	CB	10
sample1816	950.7	IMPACT Successful	CB	20
sample1817	257.5	IMPACT Successful	CB	10
sample1818	363.9	IMPACT Successful	CB	0
sample1819	176.2	IMPACT Successful	CB	40
sample1820	171.8	IMPACT Successful	CB	10
sample1821	105.9	IMPACT Successful	CB	70
sample1822	337.9	IMPACT Successful	CB	10
sample1823	102.1	IMPACT Successful	CB	20
sample1824	1450.8	IMPACT Successful	CB	20
sample1825	148.9	IMPACT Successful	CB	30
sample1826	453.5	IMPACT Successful	CB	60
sample1827	897	IMPACT Successful	CB	30
sample1828	204.126	IMPACT Successful	CB	60
sample1829	1026.9	IMPACT Successful	CB	15
sample1830	323.6	IMPACT Successful	CB	60
sample1831	279	IMPACT Successful	CB	10
sample1832	429.1	IMPACT Successful	CB	10
sample1833	2410.7	IMPACT Successful	CB	5
sample1834	285	IMPACT Successful	CB	30
sample1835	670.6	IMPACT Successful	CB	0
sample1836	105	IMPACT Successful	CB	50
sample1837	670	IMPACT Successful	CB	50
sample1838	1377.9	IMPACT Successful	CB	40
sample1839	97.8	IMPACT Successful	CB	10
sample1840	107.9	IMPACT Successful	CB	40
sample1841	1141.2	IMPACT Successful	CB	40
sample1842	2314.2	IMPACT Successful	CB	40
sample1843	684.8	IMPACT Successful	CB	10
sample1844	97.6	IMPACT Successful	ScfDNA	70
sample1845	144	IMPACT Successful	CB	50
sample1846	2763.7	IMPACT Successful	CB	30
sample1847	4860.8	IMPACT Successful	ScfDNA	20
sample1848	406	IMPACT Successful	ScfDNA	90
sample1849	136.7	IMPACT Successful	CB	60
sample1850	313.1	IMPACT Successful	CB	60
sample1851	293.1	IMPACT Successful	CB	30
sample1852	1697.4	IMPACT Successful	CB	10
sample1853	250.3	IMPACT Successful	CB	20
sample1854	3130.6	IMPACT Successful	CB	70
sample1855	962.1	IMPACT Successful	CB	30
sample1856	266	IMPACT Successful	CB	70
sample1857	1082.7	Failure, low coverage	CB	30
sample1858	283	IMPACT Successful	CB	60
sample1859	103	IMPACT Successful	CB	60
sample1860	696	IMPACT Successful	CB	30
sample1861	1163	IMPACT Successful	CB	30
sample1862	1683.6	IMPACT Successful	CB	60
sample1863	241.45	IMPACT Successful	CB	20
sample1864	80.355	IMPACT Successful	CB	30
sample1865	401	IMPACT Successful	CB	10
sample1866	1635.3	IMPACT Successful	CB	40
sample1867	337.8	IMPACT Successful	CB	30
sample1868	411.3	IMPACT Successful	CB	30
sample1869	8645.1	IMPACT Successful	CB	10
sample1870	224.3	IMPACT Successful	CB	10
sample1871	352.3	IMPACT Successful	CB	10
sample1872	721.8	IMPACT Successful	CB	20
sample1873	308.3	IMPACT Successful	CB	10
sample1874	232.4	IMPACT Successful	CB	90
sample1875	Unavailable	IMPACT Successful	CB	20
sample1876	133.1	IMPACT Successful	CB	20
sample1877	231.1	IMPACT Successful	CB	10
sample1878	447	IMPACT Successful	CB	50
sample1879	210.5	IMPACT Successful	CB	50
sample1880	934.2	IMPACT Successful	CB	30
sample1881	228.5	IMPACT Successful	CB	90
sample1882	2155.6	IMPACT Successful	ScfDNA	40
sample1883	557	IMPACT Successful	CB	30
sample1884	413.9	IMPACT Successful	CB	70
sample1885	141.6	IMPACT Successful	CB	90
sample1886	269.8	IMPACT Successful	CB	10
sample1887	237.4	IMPACT Successful	CB	50
sample1888	223.132	IMPACT Successful	CB	30
sample1889	122.2	IMPACT Successful	CB	10
sample1890	109.7	IMPACT Successful	CB	50
sample1891	594.8	IMPACT Successful	CB	50
sample1892	178.3	IMPACT Successful	ScfDNA	0
sample1893	1389.3	IMPACT Successful	CB	10
sample1894	629.1	IMPACT Successful	CB	0
sample1895	301.2	IMPACT Successful	CB	10
sample1896	150	IMPACT Successful	CB	20
sample1897	92.4	IMPACT Successful	CB	50
sample1898	129.8	IMPACT Successful	CB	30
sample1899	144.2	IMPACT Successful	CB	20
sample1900	187.9	IMPACT Successful	CB	30
sample1901	2352.06	IMPACT Successful	CB	80
sample1902	1360.86	IMPACT Successful	CB	60
sample1903	2519.7	IMPACT Successful	CB	30
sample1904	273.5	IMPACT Successful	CB	70
sample1905	290.9	IMPACT Successful	CB	10
sample1906	218.6	IMPACT Successful	CB	30
sample1907	Unavailable	IMPACT Successful	CB	30
sample1908	96.9	IMPACT Successful	CB	10
sample1909	155	IMPACT Successful	ScfDNA	40
sample1910	113	IMPACT Successful	CB	10
sample1911	176.9	IMPACT Successful	CB	40
sample1912	349	IMPACT Successful	CB	20
sample1913	1490.5	IMPACT Successful	CB	70
sample1914	367.95	IMPACT Successful	CB	10
sample1915	216.3	IMPACT Successful	CB	10
sample1916	110.8	IMPACT Successful	CB	20
sample1917	141.8	IMPACT Successful	CB	50
sample1918	740.04	IMPACT Successful	CB	20
sample1919	676.9	IMPACT Successful	CB	10
sample1920	509.8	IMPACT Successful	CB	30
sample1921	976.2	IMPACT Successful	CB	20
sample1922	172.665	IMPACT Successful	CB	50
sample1923	408	IMPACT Successful	CB	10
sample1924	2147.1	IMPACT Successful	CB	40
sample1925	1536.1	IMPACT Successful	CB	10
sample1926	1504.9	IMPACT Successful	CB	40
sample1927	57.31	IMPACT Successful	CB	20
sample1928	130	IMPACT Successful	CB	20
sample1929	207.5	IMPACT Successful	CB	60
sample1930	747.6	IMPACT Successful	CB	20
sample1931	758.6	IMPACT Successful	CB	10
sample1932	344.5	IMPACT Successful	CB	80
sample1933	145.9	IMPACT Successful	CB	30
sample1934	3804.7	IMPACT Successful	CB	40
sample1935	22.5	IMPACT Successful	ScfDNA	20
sample1936	872	IMPACT Successful	CB	20
sample1937	149.22	IMPACT Successful	CB	30
sample1938	450.2	IMPACT Successful	CB	40
sample1939	875.5	IMPACT Successful	CB	20
sample1940	418.3	IMPACT Successful	CB	70
sample1941	136	IMPACT Successful	CB	20
sample1942	204	IMPACT Successful	CB	50
sample1943	447.3	IMPACT Successful	CB	60
sample1944	210.4	IMPACT Successful	CB	10
sample1945	92.6	IMPACT Successful	CB	40
sample1946	584.1	IMPACT Successful	CB	10
sample1947	120.4	IMPACT Successful	CB	20
sample1948	230.7	IMPACT Successful	CB	20
sample1949	2033.4	IMPACT Successful	CB	60
sample1950	144.4	IMPACT Successful	ScfDNA	0
sample1951	219.9	IMPACT Successful	CB	60
sample1952	99.8	IMPACT Successful	CB	30
sample1953	4206.4	IMPACT Successful	CB	20
sample1954	307.7	IMPACT Successful	ScfDNA	20
sample1955	152.6	IMPACT Successful	CB	40
sample1956	285.3	IMPACT Successful	CB	50
sample1957	1032.4	IMPACT Successful	CB	90
sample1958	577.8	IMPACT Successful	CB	30
sample1959	8799.2	IMPACT Successful	CB	10
sample1960	145.4	IMPACT Successful	CB	30
sample1961	232.5	IMPACT Successful	CB	30
sample1962	2646.3	IMPACT Successful	CB	10
sample1963	226.8	IMPACT Successful	CB	40
sample1964	120.7	IMPACT Successful	CB	50
sample1965	6816.2	IMPACT Successful	ScfDNA	50
sample1966	104.04	IMPACT Successful	CB	20
sample1967	5784	IMPACT Successful	CB	40
sample1968	193.7	IMPACT Successful	CB	30
sample1969	258.3	IMPACT Successful	CB	10
sample1970	443.3	IMPACT Successful	CB	40
sample1971	231	IMPACT Successful	CB	10
sample1972	419.1	IMPACT Successful	CB	50
sample1973	174.5	IMPACT Successful	CB	10
sample1974	176	IMPACT Successful	CB	40
sample1975	92.3	IMPACT Successful	CB	40
sample1976	122	IMPACT Successful	CB	50
sample1977	1419.6	Canceled Test	CB	NA
sample1978	7293	IMPACT Successful	CB	90
sample1979	646.4	IMPACT Successful	CB	30
sample1980	627.6	IMPACT Successful	CB	40
sample1981	331	IMPACT Successful	CB	20
sample1982	444.7	IMPACT Successful	ScfDNA	0
sample1983	154	IMPACT Successful	CB	20
sample1984	106.5	IMPACT Successful	CB	60
sample1985	331.5	IMPACT Successful	CB	60
sample1986	98.1	IMPACT Successful	CB	30
sample1987	523.7	IMPACT Successful	CB	60
sample1988	134.1	IMPACT Successful	CB	20
sample1989	292.8	IMPACT Successful	CB	80
sample1990	549.5	IMPACT Successful	CB	40
sample1991	147	IMPACT Successful	CB	30
sample1992	493.2	IMPACT Successful	CB	70
sample1993	159.4	IMPACT Successful	ScfDNA	20
sample1994	3062.9	IMPACT Successful	CB	30
sample1995	109.56	IMPACT Successful	CB	30
sample1996	105	IMPACT Successful	CB	30
sample1997	3079.6	IMPACT Successful	CB	60
sample1998	766.3	IMPACT Successful	CB	50
sample1999	1133.8	IMPACT Successful	CB	30
[truncated: 2,872 more rows]

## Sheet: Figure3a,b,c,d
Sample	Testing Result	Sequenced Before/After Lower DNA Threshold	Sample Type	Contamination Rate	Coverage
sample1	Failure, Contamination	Before	CB	0.32652	144
sample2	Failure, Contamination	After	CB	0.27513	187
sample3	Failure, low coverage	Before	CB	0.23515	187
sample4	Failure, Contamination	After	CB	0.22913	180
sample5	Canceled Test	Before	CB	NA	NA
sample6	Failure, low coverage	Before	CB	0.2116	18
sample7	IMPACT Successful	After	CB	0.21122	771
sample8	Failure, Contamination	After	CB	0.21028	699
sample9	Canceled Test	Before	CB	NA	NA
sample10	Failure, Contamination	Before	CB	0.2093	550
sample11	Failure, Contamination	Before	CB	0.20862	115
sample12	Failure, Contamination	Before	CB	0.20216	364
sample13	IMPACT Successful	Before	CB	0.19841	712
sample14	Failure, Contamination	Before	CB	0.19691	692
sample15	IMPACT Successful	Before	CB	0.19655	240
sample16	Failure, Contamination	Before	CB	0.18906	527
sample17	Failure, Contamination	Before	CB	0.18862	805
sample18	Failure, Contamination	Before	CB	0.1876	226
sample19	Failure, Contamination	Before	CB	0.17145	677
sample20	IMPACT Successful	After	CB	0.16956	612
sample21	Failure, Contamination	Before	CB	0.16943	358
sample22	Failure, Contamination	Before	CB	0.16488	Unknown
sample23	Failure, Contamination	Before	CB	0.1614	260
sample24	Failure, Contamination	Before	CB	0.15678	441
sample25	Failure, low coverage	Before	CB	0.14862	11
sample26	Failure, low coverage	Before	CB	0.14616	8
sample27	Failure, Contamination	Before	CB	0.14206	Unknown
sample28	Failure, Contamination	Before	CB	0.14155	Unknown
sample29	Failure, Contamination	After	CB	0.12715	318
sample30	Failure, Contamination	After	CB	0.12438	178
sample31	Failure, Contamination	After	CB	0.11279	483
sample32	Failure, Contamination	Before	CB	0.10913	709
sample33	Failure, Contamination	Before	CB	0.10647	972
sample34	Failure, Contamination	Before	CB	0.10591	454
sample35	Failure, Contamination	Before	CB	0.10424	321
sample36	Failure, low coverage	Before	CB	0.104	244
sample37	Failure, Contamination	Before	CB	0.10239	643
sample38	Failure, Contamination	Before	CB	0.09955	Unknown
sample39	Failure, Contamination	Before	CB	0.09816	Unknown
sample40	IMPACT Successful	Before	CB	0.09293	340
sample41	Failure, Contamination	After	CB	0.09008	326
sample42	Failure, Contamination	Before	CB	0.0832	Unknown
sample43	Failure, Contamination	Before	CB	0.08143	683
sample44	Failure, Contamination	Before	CB	0.07988	493
sample45	Failure, Contamination	Before	CB	0.07937	542
sample46	Failure, Contamination	After	CB	0.07709	483
sample47	Failure, Contamination	Before	CB	0.07582	461
sample48	Failure, Contamination	After	CB	0.07444	533
sample49	Failure, Contamination	Before	CB	0.07244	668
sample50	Failure, Contamination	Before	CB	0.07115	711
sample51	Failure, Contamination	Before	CB	0.07112	Unknown
sample52	Failure, Contamination	Before	CB	0.06957	334
sample53	Failure, Contamination	Before	CB	0.0694	536
sample54	Failure, Contamination	Before	CB	0.06878	428
sample55	Failure, Contamination	Before	CB	0.06782	821
sample56	Failure, Contamination	Before	CB	0.06636	629
sample57	Failure, Contamination	Before	CB	0.06608	655
sample58	Failure, Contamination	Before	CB	0.06518	284
sample59	Failure, Contamination	Before	CB	0.06494	406
sample60	IMPACT Successful	Before	CB	0.06429	180
sample61	Failure, Contamination	Before	CB	0.06254	283
sample62	Failure, Contamination	Before	CB	0.06182	402
sample63	Failure, Contamination	Before	CB	0.06137	425
sample64	Failure, Contamination	Before	CB	0.06041	258
sample65	IMPACT Successful	Before	CB	0.05939	278
sample66	Failure, Contamination	Before	CB	0.05936	225
sample67	IMPACT Successful	Before	CB	0.05862	196
sample68	IMPACT Successful	After	CB	0.0584	170
sample69	Failure, Contamination	Before	CB	0.05797	667
sample70	Failure, low coverage	Before	CB	0.05781	98
sample71	Failure, Contamination	After	CB	0.05758	185
sample72	Failure, Contamination	Before	CB	0.05722	175
sample73	IMPACT Successful	Before	CB	0.05679	200
sample74	IMPACT Successful	Before	CB	0.05654	342
sample75	Failure, Contamination	Before	CB	0.05642	265
sample76	Failure, Contamination	Before	CB	0.05635	205
sample77	Failure, Contamination	Before	CB	0.05596	638
sample78	IMPACT Successful	Before	CB	0.05518	1053
sample79	Failure, Contamination	Before	CB	0.05498	Unknown
sample80	IMPACT Successful	Before	CB	0.05467	279
sample81	IMPACT Successful	After	CB	0.05459	576
sample82	IMPACT Successful	After	CB	0.05324	437
sample83	Failure, Contamination	Before	CB	0.05318	373
sample84	IMPACT Successful	Before	CB	0.05287	382
sample85	IMPACT Successful	Before	CB	0.05284	528
sample86	IMPACT Successful	Before	CB	0.05176	361
sample87	Failure, Contamination	Before	CB	0.05149	398
sample88	IMPACT Successful	After	CB	0.05119	469
sample89	IMPACT Successful	Before	CB	0.05088	854
sample90	Failure, Contamination	Before	ScfDNA	0.05071	72
sample91	IMPACT Successful	Before	CB	0.05058	550
sample92	IMPACT Successful	Before	CB	0.05045	456
sample93	IMPACT Successful	After	CB	0.05024	307
sample94	Failure, low coverage	Before	ScfDNA	0.04935	16
sample95	IMPACT Successful	Before	CB	0.04912	203
sample96	IMPACT Successful	Before	CB	0.0477	719
sample97	IMPACT Successful	Before	CB	0.04708	413
sample98	IMPACT Successful	Before	CB	0.04697	458
sample99	IMPACT Successful	Before	CB	0.04697	253
sample100	IMPACT Successful	After	CB	0.04689	791
sample101	IMPACT Successful	After	CB	0.04659	205
sample102	IMPACT Successful	Before	CB	0.0458	477
sample103	IMPACT Successful	After	CB	0.0454	303
sample104	IMPACT Successful	Before	CB	0.04536	159
sample105	IMPACT Successful	Before	CB	0.04529	612
sample106	IMPACT Successful	Before	CB	0.045	610
sample107	Failure, Contamination	After	CB	0.0446	203
sample108	IMPACT Successful	Before	CB	0.04435	163
sample109	IMPACT Successful	Before	CB	0.04426	874
sample110	IMPACT Successful	Before	CB	0.04368	632
sample111	IMPACT Successful	Before	CB	0.04304	339
sample112	IMPACT Successful	After	CB	0.04217	94
sample113	IMPACT Successful	Before	CB	0.0416	609
sample114	Failure, Contamination	Before	CB	0.04143	103
sample115	IMPACT Successful	Before	CB	0.04128	201
sample116	IMPACT Successful	After	CB	0.04099	218
sample117	IMPACT Successful	Before	CB	0.0405	841
sample118	Failure, low coverage	Before	ScfDNA	0.03953	15
sample119	IMPACT Successful	Before	CB	0.0395	480
sample120	IMPACT Successful	Before	CB	0.0392	422
sample121	Failure, low coverage	Before	CB	0.03891	67
sample122	Failure, Contamination	Before	CB	0.03829	548
sample123	IMPACT Successful	Before	CB	0.0378	447
sample124	IMPACT Successful	After	CB	0.0369	98
sample125	Failure, Contamination	Before	CB	0.03655	385
sample126	IMPACT Successful	Before	CB	0.03654	439
sample127	Failure, Contamination	Before	CB	0.03653	568
sample128	IMPACT Successful	Before	CB	0.0357	553
sample129	IMPACT Successful	Before	CB	0.03565	443
sample130	IMPACT Successful	After	CB	0.03558	266
sample131	IMPACT Successful	Before	CB	0.0352	368
sample132	IMPACT Successful	Before	CB	0.03514	465
sample133	IMPACT Successful	Before	CB	0.03505	403
sample134	IMPACT Successful	Before	CB	0.035	383
sample135	Failure, Contamination	Before	CB	0.03491	627
sample136	IMPACT Successful	Before	CB	0.03491	516
sample137	IMPACT Successful	After	CB	0.03448	502
sample138	IMPACT Successful	Before	CB	0.03446	343
sample139	IMPACT Successful	Before	CB	0.03435	797
sample140	IMPACT Successful	Before	CB	0.0339	651
sample141	IMPACT Successful	Before	CB	0.03388	289
sample142	IMPACT Successful	After	CB	0.03354	374
sample143	IMPACT Successful	Before	CB	0.03343	411
sample144	IMPACT Successful	Before	CB	0.03301	177
sample145	IMPACT Successful	Before	CB	0.03278	363
sample146	IMPACT Successful	Before	CB	0.03272	77
sample147	IMPACT Successful	Before	CB	0.03254	503
sample148	IMPACT Successful	Before	CB	0.03198	313
sample149	IMPACT Successful	Before	CB	0.03192	555
sample150	IMPACT Successful	Before	CB	0.03177	94
sample151	IMPACT Successful	Before	CB	0.03175	302
sample152	IMPACT Successful	Before	CB	0.03155	387
sample153	IMPACT Successful	Before	CB	0.03147	256
sample154	IMPACT Successful	Before	CB	0.03119	797
sample155	IMPACT Successful	Before	CB	0.0307	513
sample156	IMPACT Successful	Before	CB	0.03069	298
sample157	IMPACT Successful	After	CB	0.03064	246
sample158	IMPACT Successful	Before	CB	0.03061	147
sample159	Failure, Contamination	Before	CB	0.03032	535
sample160	Failure, low coverage	Before	ScfDNA	0.0302	49
sample161	IMPACT Successful	After	CB	0.0301	430
sample162	IMPACT Successful	Before	CB	0.03006	308
sample163	IMPACT Successful	Before	CB	0.02996	352
sample164	IMPACT Successful	Before	CB	0.02993	286
sample165	IMPACT Successful	Before	CB	0.02981	276
sample166	Failure, low coverage	Before	CB	0.02972	42
sample167	IMPACT Successful	Before	CB	0.0294	84
sample168	IMPACT Successful	After	CB	0.0294	110
sample169	IMPACT Successful	Before	CB	0.02917	312
sample170	IMPACT Successful	Before	CB	0.02909	346
sample171	IMPACT Successful	After	CB	0.02895	335
sample172	IMPACT Successful	Before	CB	0.02876	158
sample173	IMPACT Successful	After	CB	0.02805	296
sample174	IMPACT Successful	Before	CB	0.02802	794
sample175	IMPACT Successful	Before	CB	0.02795	381
sample176	Failure, low coverage	Before	CB	0.02781	19
sample177	IMPACT Successful	Before	CB	0.02765	372
sample178	IMPACT Successful	Before	CB	0.02708	173
sample179	IMPACT Successful	Before	ScfDNA	0.02694	204
sample180	Failure, Contamination	Before	CB	0.0268	866
sample181	IMPACT Successful	Before	CB	0.02666	320
sample182	IMPACT Successful	Before	CB	0.02663	214
sample183	IMPACT Successful	Before	CB	0.02661	694
sample184	IMPACT Successful	Before	CB	0.02654	309
sample185	IMPACT Successful	Before	CB	0.02636	332
sample186	IMPACT Successful	Before	CB	0.02627	494
sample187	IMPACT Successful	Before	CB	0.02606	304
sample188	IMPACT Successful	Before	CB	0.02592	798
sample189	IMPACT Successful	After	CB	0.02578	616
sample190	IMPACT Successful	Before	CB	0.02558	384
sample191	IMPACT Successful	Before	CB	0.02537	640
sample192	IMPACT Successful	Before	CB	0.02511	537
sample193	IMPACT Successful	Before	CB	0.02506	188
sample194	IMPACT Successful	Before	CB	0.02488	218
sample195	IMPACT Successful	Before	CB	0.02484	1389
sample196	IMPACT Successful	Before	CB	0.02484	261
sample197	IMPACT Successful	After	CB	0.02453	203
sample198	IMPACT Successful	Before	CB	0.02435	300
sample199	IMPACT Successful	Before	CB	0.02394	619
sample200	IMPACT Successful	Before	CB	0.02385	668
sample201	IMPACT Successful	Before	CB	0.02375	544
sample202	IMPACT Successful	Before	CB	0.02364	153
sample203	IMPACT Successful	Before	CB	0.02342	170
sample204	IMPACT Successful	Before	CB	0.02341	261
sample205	IMPACT Successful	Before	CB	0.02337	797
sample206	IMPACT Successful	Before	CB	0.02334	856
sample207	Failure, low coverage	Before	CB	0.02321	35
sample208	IMPACT Successful	Before	CB	0.02302	209
sample209	IMPACT Successful	Before	CB	0.023	554
sample210	IMPACT Successful	After	CB	0.02297	659
sample211	IMPACT Successful	After	CB	0.02293	351
sample212	IMPACT Successful	After	CB	0.02293	200
sample213	IMPACT Successful	Before	CB	0.02289	407
sample214	IMPACT Successful	Before	CB	0.02289	100
sample215	IMPACT Successful	Before	CB	0.02286	353
sample216	IMPACT Successful	Before	CB	0.02281	56
sample217	IMPACT Successful	Before	CB	0.02272	854
sample218	IMPACT Successful	Before	CB	0.02267	588
sample219	IMPACT Successful	Before	CB	0.02267	404
sample220	IMPACT Successful	Before	CB	0.02256	159
sample221	IMPACT Successful	Before	CB	0.02239	254
sample222	IMPACT Successful	Before	CB	0.0223	731
sample223	IMPACT Successful	Before	CB	0.02224	618
sample224	IMPACT Successful	Before	CB	0.02208	454
sample225	IMPACT Successful	Before	CB	0.02208	459
sample226	IMPACT Successful	Before	CB	0.02195	898
sample227	IMPACT Successful	Before	CB	0.02188	330
sample228	IMPACT Successful	Before	CB	0.02181	1082
sample229	IMPACT Successful	Before	CB	0.02181	519
sample230	IMPACT Successful	Before	CB	0.02176	226
sample231	IMPACT Successful	Before	CB	0.02173	242
sample232	IMPACT Successful	Before	CB	0.02169	267
sample233	IMPACT Successful	Before	CB	0.02167	233
sample234	IMPACT Successful	After	CB	0.02157	350
sample235	IMPACT Successful	After	CB	0.02156	586
sample236	IMPACT Successful	Before	CB	0.02151	403
sample237	IMPACT Successful	After	CB	0.02148	139
sample238	IMPACT Successful	After	CB	0.02146	358
sample239	IMPACT Successful	Before	CB	0.02092	317
sample240	Failure, low coverage	Before	ScfDNA	0.02089	29
sample241	IMPACT Successful	Before	CB	0.02085	515
sample242	IMPACT Successful	Before	CB	0.02048	830
sample243	IMPACT Successful	Before	CB	0.02044	811
sample244	IMPACT Successful	After	CB	0.02038	85
sample245	Failure, low coverage	Before	CB	0.02015	35
sample246	IMPACT Successful	Before	CB	0.02014	211
sample247	IMPACT Successful	Before	CB	0.02009	740
sample248	Failure, Contamination	After	CB	0.02006	230
sample249	IMPACT Successful	Before	CB	0.01984	612
sample250	IMPACT Successful	Before	CB	0.01968	532
sample251	Failure, low coverage	Before	ScfDNA	0.0194	48
sample252	IMPACT Successful	Before	CB	0.01924	128
sample253	IMPACT Successful	After	CB	0.01918	490
sample254	IMPACT Successful	After	CB	0.01913	433
sample255	IMPACT Successful	Before	CB	0.01911	533
sample256	IMPACT Successful	Before	CB	0.01908	292
sample257	IMPACT Successful	Before	CB	0.01906	112
sample258	IMPACT Successful	Before	CB	0.01906	356
sample259	IMPACT Successful	Before	CB	0.01902	582
sample260	Canceled Test	Before	CB	NA	NA
sample261	IMPACT Successful	Before	CB	0.01884	727
sample262	IMPACT Successful	Before	CB	0.01882	1006
sample263	Failure, low DNA quality	After	CB	0.0186	838
sample264	IMPACT Successful	Before	CB	0.01854	149
sample265	IMPACT Successful	Before	CB	0.01839	902
sample266	IMPACT Successful	Before	CB	0.01835	406
sample267	IMPACT Successful	Before	CB	0.01822	293
sample268	IMPACT Successful	Before	CB	0.01822	367
sample269	IMPACT Successful	After	CB	0.01804	518
sample270	IMPACT Successful	Before	CB	0.01794	211
sample271	IMPACT Successful	Before	CB	0.01792	519
sample272	IMPACT Successful	Before	CB	0.01786	499
sample273	IMPACT Successful	Before	CB	0.01784	515
sample274	IMPACT Successful	Before	CB	0.01765	134
sample275	Failure, Contamination	Before	CB	0.01761	249
sample276	IMPACT Successful	Before	CB	0.0176	142
sample277	IMPACT Successful	Before	CB	0.01758	984
sample278	IMPACT Successful	Before	CB	0.01756	615
sample279	IMPACT Successful	Before	ScfDNA	0.01755	63
sample280	IMPACT Successful	Before	CB	0.01743	169
sample281	IMPACT Successful	Before	CB	0.01728	461
sample282	IMPACT Successful	Before	CB	0.01728	502
sample283	IMPACT Successful	Before	CB	0.01725	206
sample284	IMPACT Successful	Before	CB	0.01723	293
sample285	IMPACT Successful	Before	CB	0.01717	439
sample286	IMPACT Successful	After	CB	0.01706	276
sample287	IMPACT Successful	After	CB	0.01704	297
sample288	IMPACT Successful	After	CB	0.01684	379
sample289	Failure, low coverage	Before	CB	0.01683	91
sample290	IMPACT Successful	Before	CB	0.01683	370
sample291	IMPACT Successful	Before	CB	0.01672	419
sample292	Failure, Contamination	Before	CB	0.01668	326
sample293	IMPACT Successful	Before	CB	0.01663	639
sample294	IMPACT Successful	After	CB	0.01662	298
sample295	IMPACT Successful	Before	CB	0.01661	450
sample296	IMPACT Successful	Before	CB	0.0166	907
sample297	IMPACT Successful	Before	CB	0.01654	355
sample298	IMPACT Successful	Before	CB	0.01636	394
sample299	IMPACT Successful	Before	CB	0.01635	579
sample300	IMPACT Successful	Before	CB	0.01629	120
sample301	IMPACT Successful	Before	CB	0.01621	491
sample302	IMPACT Successful	After	CB	0.01615	523
sample303	IMPACT Successful	Before	CB	0.01612	322
sample304	IMPACT Successful	Before	CB	0.01602	177
sample305	IMPACT Successful	Before	CB	0.01597	729
sample306	IMPACT Successful	Before	ScfDNA	0.01589	501
sample307	Failure, low coverage	Before	ScfDNA	0.01587	10
sample308	IMPACT Successful	Before	CB	0.01586	526
sample309	IMPACT Successful	Before	CB	0.01576	134
sample310	IMPACT Successful	Before	CB	0.01573	570
sample311	IMPACT Successful	Before	CB	0.01573	282
sample312	IMPACT Successful	Before	CB	0.01565	557
sample313	IMPACT Successful	After	CB	0.01557	374
sample314	IMPACT Successful	Before	CB	0.01556	513
sample315	IMPACT Successful	Before	CB	0.0155	913
sample316	Failure, low coverage	Before	ScfDNA	0.01527	18
sample317	IMPACT Successful	Before	CB	0.01526	395
sample318	IMPACT Successful	Before	CB	0.01525	659
sample319	IMPACT Successful	Before	CB	0.0152	214
sample320	IMPACT Successful	Before	CB	0.01507	233
sample321	IMPACT Successful	Before	CB	0.01505	194
sample322	IMPACT Successful	Before	CB	0.01502	673
sample323	IMPACT Successful	Before	CB	0.01497	695
sample324	IMPACT Successful	Before	CB	0.01492	207
sample325	IMPACT Successful	Before	CB	0.01492	455
sample326	IMPACT Successful	After	CB	0.01492	441
sample327	IMPACT Successful	Before	CB	0.01487	224
sample328	IMPACT Successful	Before	CB	0.01484	457
sample329	IMPACT Successful	Before	CB	0.01478	537
sample330	IMPACT Successful	Before	CB	0.0147	74
sample331	IMPACT Successful	Before	CB	0.01469	368
sample332	IMPACT Successful	Before	CB	0.01466	478
sample333	Failure, Contamination	After	CB	0.01459	200
sample334	IMPACT Successful	Before	CB	0.01455	286
sample335	IMPACT Successful	Before	CB	0.01452	217
sample336	IMPACT Successful	Before	CB	0.0145	833
sample337	IMPACT Successful	Before	CB	0.0145	771
sample338	IMPACT Successful	Before	CB	0.01447	426
sample339	IMPACT Successful	Before	CB	0.0144	702
sample340	IMPACT Successful	Before	CB	0.01439	499
sample341	IMPACT Successful	Before	CB	0.0143	455
sample342	IMPACT Successful	Before	CB	0.01424	350
sample343	IMPACT Successful	Before	CB	0.01423	776
sample344	IMPACT Successful	Before	CB	0.01419	111
sample345	Failure, low coverage	Before	ScfDNA	0.01418	81
sample346	IMPACT Successful	Before	CB	0.01417	608
sample347	IMPACT Successful	Before	CB	0.01405	468
sample348	IMPACT Successful	Before	CB	0.01405	510
sample349	IMPACT Successful	Before	CB	0.01405	428
sample350	IMPACT Successful	After	CB	0.01393	575
sample351	IMPACT Successful	Before	CB	0.01383	382
sample352	Failure, low coverage	Before	ScfDNA	0.01372	75
sample353	IMPACT Successful	Before	CB	0.01368	669
sample354	IMPACT Successful	After	CB	0.01364	479
sample355	IMPACT Successful	Before	CB	0.01356	737
sample356	IMPACT Successful	Before	CB	0.01355	453
sample357	IMPACT Successful	Before	CB	0.01354	706
sample358	IMPACT Successful	Before	CB	0.01354	165
sample359	IMPACT Successful	After	CB	0.01354	416
sample360	IMPACT Successful	Before	CB	0.01353	594
sample361	IMPACT Successful	Before	CB	0.01353	611
sample362	IMPACT Successful	Before	CB	0.01351	602
sample363	IMPACT Successful	Before	CB	0.0135	165
sample364	IMPACT Successful	Before	CB	0.0135	293
sample365	IMPACT Successful	Before	CB	0.01347	157
sample366	IMPACT Successful	Before	CB	0.01333	322
sample367	IMPACT Successful	Before	CB	0.01333	374
sample368	IMPACT Successful	Before	CB	0.0133	599
sample369	IMPACT Successful	Before	CB	0.01328	598
sample370	IMPACT Successful	Before	CB	0.01325	490
sample371	IMPACT Successful	After	CB	0.01322	445
sample372	IMPACT Successful	Before	CB	0.01312	292
sample373	IMPACT Successful	After	CB	0.01312	498
sample374	IMPACT Successful	Before	CB	0.01305	358
sample375	IMPACT Successful	Before	CB	0.01297	852
sample376	IMPACT Successful	After	CB	0.01295	317
sample377	IMPACT Successful	After	CB	0.01294	346
sample378	IMPACT Successful	Before	CB	0.01293	350
sample379	IMPACT Successful	Before	CB	0.01293	498
sample380	IMPACT Successful	Before	CB	0.0129	827
sample381	IMPACT Successful	Before	CB	0.01288	347
sample382	IMPACT Successful	Before	CB	0.01286	126
sample383	IMPACT Successful	Before	CB	0.01282	951
sample384	IMPACT Successful	Before	CB	0.01275	146
sample385	Failure, low coverage	Before	ScfDNA	0.01272	1
sample386	IMPACT Successful	Before	CB	0.01272	730
sample387	IMPACT Successful	Before	CB	0.0127	832
sample388	IMPACT Successful	After	CB	0.0127	372
sample389	IMPACT Successful	Before	CB	0.01266	437
sample390	IMPACT Successful	Before	CB	0.01253	256
sample391	IMPACT Successful	Before	CB	0.01252	451
sample392	IMPACT Successful	Before	CB	0.01245	507
sample393	IMPACT Successful	Before	CB	0.01245	426
sample394	IMPACT Successful	Before	CB	0.01242	684
sample395	IMPACT Successful	After	CB	0.0124	150
sample396	IMPACT Successful	Before	CB	0.01229	739
sample397	IMPACT Successful	Before	CB	0.01228	402
sample398	IMPACT Successful	After	CB	0.01227	363
sample399	IMPACT Successful	Before	CB	0.01226	744
sample400	IMPACT Successful	Before	CB	0.01224	280
sample401	IMPACT Successful	Before	CB	0.01216	1014
sample402	IMPACT Successful	Before	CB	0.01216	361
sample403	Failure, Contamination	Before	ScfDNA	0.01215	Unknown
sample404	IMPACT Successful	Before	CB	0.0121	209
sample405	IMPACT Successful	Before	CB	0.01206	545
sample406	IMPACT Successful	Before	CB	0.01204	65
sample407	IMPACT Successful	Before	CB	0.01203	122
sample408	IMPACT Successful	Before	CB	0.01202	772
sample409	IMPACT Successful	Before	CB	0.01199	240
sample410	IMPACT Successful	Before	CB	0.01191	426
sample411	IMPACT Successful	After	CB	0.01191	651
sample412	IMPACT Successful	Before	CB	0.01186	609
sample413	IMPACT Successful	Before	CB	0.01178	154
sample414	Failure, low DNA quality	Before	ScfDNA	0.01178	144
sample415	IMPACT Successful	Before	CB	0.01173	537
sample416	IMPACT Successful	Before	CB	0.01169	222
sample417	Failure, low coverage	Before	ScfDNA	0.01168	59
sample418	IMPACT Successful	After	CB	0.01168	393
sample419	IMPACT Successful	Before	CB	0.01159	488
sample420	IMPACT Successful	After	CB	0.01153	471
sample421	IMPACT Successful	Before	CB	0.01151	894
sample422	Failure, low coverage	Before	ScfDNA	0.0115	45
sample423	IMPACT Successful	Before	CB	0.01146	575
sample424	IMPACT Successful	After	CB	0.01144	327
sample425	Failure, low coverage	Before	ScfDNA	0.01136	12
sample426	IMPACT Successful	Before	CB	0.01132	1004
sample427	IMPACT Successful	Before	CB	0.01128	443
sample428	IMPACT Successful	Before	CB	0.01124	563
sample429	IMPACT Successful	Before	CB	0.01119	957
sample430	IMPACT Successful	Before	CB	0.01113	181
sample431	IMPACT Successful	Before	CB	0.01112	461
sample432	IMPACT Successful	Before	CB	0.01112	287
sample433	Failure, low coverage	Before	ScfDNA	0.01111	26
sample434	IMPACT Successful	Before	CB	0.0111	327
sample435	IMPACT Successful	After	CB	0.01102	307
sample436	IMPACT Successful	Before	CB	0.01098	297
sample437	IMPACT Successful	Before	CB	0.01091	286
sample438	IMPACT Successful	Before	CB	0.01089	212
sample439	IMPACT Successful	Before	CB	0.01088	382
sample440	IMPACT Successful	After	CB	0.01086	597
sample441	IMPACT Successful	Before	CB	0.01084	193
sample442	IMPACT Successful	Before	CB	0.01082	300
sample443	IMPACT Successful	After	CB	0.01079	201
sample444	IMPACT Successful	Before	CB	0.01077	164
sample445	IMPACT Successful	Before	CB	0.01077	249
sample446	Failure, low coverage	Before	CB	0.01076	250
sample447	IMPACT Successful	After	CB	0.01075	490
sample448	IMPACT Successful	Before	CB	0.01072	391
sample449	IMPACT Successful	After	CB	0.01072	358
sample450	IMPACT Successful	Before	CB	0.01067	303
sample451	IMPACT Successful	After	CB	0.01065	400
sample452	IMPACT Successful	Before	CB	0.01058	187
sample453	IMPACT Successful	Before	CB	0.01052	963
sample454	IMPACT Successful	Before	CB	0.01051	515
sample455	IMPACT Successful	Before	CB	0.01048	527
sample456	IMPACT Successful	Before	CB	0.01045	959
sample457	Failure, Contamination	Before	ScfDNA	0.01045	58
sample458	IMPACT Successful	After	CB	0.01044	292
sample459	IMPACT Successful	Before	CB	0.01043	367
sample460	IMPACT Successful	Before	CB	0.01042	434
sample461	Failure, low coverage	Before	ScfDNA	0.01035	27
sample462	IMPACT Successful	Before	CB	0.01033	458
sample463	IMPACT Successful	After	CB	0.01033	403
sample464	IMPACT Successful	After	CB	0.01033	403
sample465	IMPACT Successful	Before	CB	0.01032	593
sample466	IMPACT Successful	Before	CB	0.01029	797
sample467	Failure, low coverage	Before	ScfDNA	0.01028	31
sample468	IMPACT Successful	Before	CB	0.01026	959
sample469	IMPACT Successful	After	CB	0.01026	307
sample470	IMPACT Successful	Before	CB	0.01018	551
sample471	IMPACT Successful	After	CB	0.01018	432
sample472	IMPACT Successful	Before	ScfDNA	0.01015	103
sample473	IMPACT Successful	Before	CB	0.01014	790
sample474	IMPACT Successful	Before	CB	0.01012	437
sample475	IMPACT Successful	Before	CB	0.01012	280
sample476	IMPACT Successful	Before	CB	0.01011	838
sample477	IMPACT Successful	Before	CB	0.0101	1536
sample478	IMPACT Successful	After	CB	0.01006	339
sample479	IMPACT Successful	Before	CB	0.01005	302
sample480	IMPACT Successful	After	CB	0.01003	565
sample481	IMPACT Successful	After	CB	0.01	384
sample482	IMPACT Successful	Before	CB	0.00997	514
sample483	IMPACT Successful	Before	CB	0.00996	672
sample484	IMPACT Successful	Before	CB	0.00995	576
sample485	IMPACT Successful	Before	CB	0.00993	493
sample486	IMPACT Successful	Before	CB	0.00992	410
sample487	IMPACT Successful	Before	CB	0.00991	123
sample488	IMPACT Successful	Before	CB	0.00989	441
sample489	IMPACT Successful	Before	CB	0.00989	220
sample490	IMPACT Successful	After	CB	0.00987	355
sample491	IMPACT Successful	After	CB	0.00982	153
sample492	IMPACT Successful	Before	CB	0.00981	374
sample493	IMPACT Successful	Before	CB	0.00981	659
sample494	IMPACT Successful	Before	CB	0.0098	829
sample495	IMPACT Successful	Before	CB	0.00979	464
sample496	IMPACT Successful	After	ScfDNA	0.00978	38
sample497	IMPACT Successful	Before	CB	0.00975	383
sample498	IMPACT Successful	Before	CB	0.00973	260
sample499	IMPACT Successful	Before	CB	0.00973	488
sample500	IMPACT Successful	Before	CB	0.00973	636
sample501	IMPACT Successful	Before	CB	0.00972	445
sample502	IMPACT Successful	Before	CB	0.00971	100
sample503	IMPACT Successful	Before	CB	0.00971	372
sample504	IMPACT Successful	Before	CB	0.00971	276
sample505	IMPACT Successful	Before	CB	0.00969	728
sample506	IMPACT Successful	Before	CB	0.00965	935
sample507	IMPACT Successful	After	CB	0.00961	507
sample508	IMPACT Successful	Before	CB	0.0096	125
sample509	IMPACT Successful	Before	ScfDNA	0.00956	114
sample510	IMPACT Successful	After	CB	0.00955	454
sample511	Failure, low coverage	Before	CB	0.0095	54
sample512	IMPACT Successful	Before	CB	0.00947	289
sample513	IMPACT Successful	Before	CB	0.00946	481
sample514	IMPACT Successful	Before	CB	0.00944	743
sample515	Failure, low coverage	Before	ScfDNA	0.00941	45
sample516	IMPACT Successful	Before	CB	0.00941	587
sample517	IMPACT Successful	Before	CB	0.00941	1353
sample518	IMPACT Successful	Before	CB	0.0094	703
sample519	IMPACT Successful	Before	CB	0.0094	231
sample520	IMPACT Successful	Before	CB	0.0094	241
sample521	IMPACT Successful	Before	CB	0.0094	553
sample522	IMPACT Successful	Before	CB	0.00938	131
sample523	IMPACT Successful	Before	CB	0.00936	426
sample524	IMPACT Successful	Before	CB	0.00936	502
sample525	IMPACT Successful	Before	CB	0.00935	115
sample526	IMPACT Successful	Before	CB	0.00933	423
sample527	IMPACT Successful	Before	CB	0.00932	631
sample528	IMPACT Successful	Before	CB	0.00931	207
sample529	IMPACT Successful	Before	CB	0.00931	602
sample530	IMPACT Successful	After	CB	0.00931	690
sample531	IMPACT Successful	Before	CB	0.00928	505
sample532	IMPACT Successful	After	CB	0.00925	360
sample533	IMPACT Successful	Before	CB	0.00921	226
sample534	IMPACT Successful	Before	CB	0.0092	545
sample535	IMPACT Successful	Before	CB	0.00915	581
sample536	Failure, low coverage	Before	ScfDNA	0.00913	14
sample537	IMPACT Successful	Before	ScfDNA	0.00912	54
sample538	IMPACT Successful	Before	CB	0.00911	531
sample539	IMPACT Successful	After	CB	0.0091	144
sample540	IMPACT Successful	Before	CB	0.00905	327
sample541	IMPACT Successful	Before	CB	0.00904	633
sample542	IMPACT Successful	Before	CB	0.00901	692
sample543	IMPACT Successful	Before	CB	0.009	942
sample544	IMPACT Successful	Before	CB	0.00896	509
sample545	IMPACT Successful	Before	CB	0.00895	441
sample546	IMPACT Successful	Before	CB	0.00891	358
sample547	IMPACT Successful	Before	CB	0.0089	257
sample548	IMPACT Successful	After	CB	0.00885	485
sample549	IMPACT Successful	Before	CB	0.0088	613
sample550	IMPACT Successful	After	CB	0.0088	420
sample551	Failure, low coverage	Before	ScfDNA	0.00879	118
sample552	Failure, low coverage	Before	ScfDNA	0.00879	12
sample553	IMPACT Successful	Before	CB	0.00876	532
sample554	Failure, low coverage	Before	ScfDNA	0.00874	3
sample555	IMPACT Successful	Before	CB	0.00873	233
sample556	IMPACT Successful	Before	CB	0.00872	611
sample557	IMPACT Successful	Before	CB	0.00871	507
sample558	IMPACT Successful	Before	CB	0.00867	851
sample559	IMPACT Successful	Before	CB	0.00862	951
sample560	IMPACT Successful	Before	CB	0.00859	624
sample561	IMPACT Successful	Before	CB	0.00854	785
sample562	IMPACT Successful	Before	CB	0.00854	762
sample563	IMPACT Successful	Before	CB	0.00853	541
sample564	IMPACT Successful	Before	CB	0.00851	388
sample565	IMPACT Successful	Before	CB	0.00851	388
sample566	IMPACT Successful	After	CB	0.00851	421
sample567	IMPACT Successful	Before	CB	0.00847	540
sample568	IMPACT Successful	Before	CB	0.00846	229
sample569	IMPACT Successful	Before	CB	0.00838	591
sample570	IMPACT Successful	Before	CB	0.00834	730
sample571	IMPACT Successful	Before	CB	0.00826	223
sample572	Failure, low coverage	Before	ScfDNA	0.00826	31
sample573	IMPACT Successful	Before	CB	0.00826	782
sample574	IMPACT Successful	After	CB	0.00826	314
sample575	IMPACT Successful	Before	CB	0.00824	226
sample576	IMPACT Successful	After	CB	0.00822	425
sample577	IMPACT Successful	Before	CB	0.00821	346
sample578	IMPACT Successful	Before	CB	0.00821	713
sample579	IMPACT Successful	Before	CB	0.0082	914
sample580	IMPACT Successful	Before	CB	0.0082	883
sample581	IMPACT Successful	Before	ScfDNA	0.00818	84
sample582	IMPACT Successful	After	CB	0.00818	315
sample583	IMPACT Successful	Before	CB	0.00816	113
sample584	IMPACT Successful	After	CB	0.00816	651
sample585	IMPACT Successful	Before	CB	0.00815	657
sample586	IMPACT Successful	Before	CB	0.00814	406
sample587	IMPACT Successful	Before	CB	0.00811	767
sample588	IMPACT Successful	Before	CB	0.00809	540
sample589	Failure, low coverage	Before	ScfDNA	0.00806	161
sample590	IMPACT Successful	Before	CB	0.00803	903
sample591	IMPACT Successful	After	CB	0.00799	63
sample592	IMPACT Successful	Before	CB	0.00797	990
sample593	IMPACT Successful	Before	CB	0.00796	202
sample594	IMPACT Successful	Before	CB	0.00796	47
sample595	IMPACT Successful	Before	CB	0.00795	598
sample596	IMPACT Successful	Before	CB	0.00794	508
sample597	Failure, low coverage	Before	CB	0.00794	91
sample598	IMPACT Successful	Before	CB	0.00787	916
sample599	IMPACT Successful	Before	CB	0.00787	779
sample600	IMPACT Successful	After	CB	0.00784	499
sample601	IMPACT Successful	Before	CB	0.00783	367
sample602	IMPACT Successful	Before	CB	0.00782	677
sample603	IMPACT Successful	Before	CB	0.0078	721
sample604	IMPACT Successful	Before	CB	0.00779	842
sample605	IMPACT Successful	Before	CB	0.00779	620
sample606	IMPACT Successful	Before	CB	0.00778	549
sample607	IMPACT Successful	Before	ScfDNA	0.00775	180
sample608	IMPACT Successful	Before	CB	0.00774	361
sample609	IMPACT Successful	Before	CB	0.00772	272
sample610	IMPACT Successful	After	CB	0.00771	198
sample611	IMPACT Successful	Before	ScfDNA	0.0077	209
sample612	IMPACT Successful	Before	CB	0.0077	595
sample613	IMPACT Successful	Before	CB	0.0077	359
sample614	IMPACT Successful	Before	CB	0.00767	463
sample615	IMPACT Successful	Before	CB	0.00767	793
sample616	IMPACT Successful	Before	CB	0.00767	426
sample617	IMPACT Successful	After	CB	0.00767	587
sample618	IMPACT Successful	Before	CB	0.00765	316
sample619	IMPACT Successful	Before	CB	0.00765	246
sample620	IMPACT Successful	Before	CB	0.00765	304
sample621	IMPACT Successful	Before	CB	0.00764	922
sample622	IMPACT Successful	After	CB	0.00762	396
sample623	IMPACT Successful	Before	CB	0.00757	657
sample624	IMPACT Successful	After	CB	0.00757	314
sample625	IMPACT Successful	Before	CB	0.00755	355
sample626	IMPACT Successful	Before	CB	0.00754	268
sample627	IMPACT Successful	Before	CB	0.00753	441
sample628	IMPACT Successful	Before	CB	0.00753	905
sample629	IMPACT Successful	Before	CB	0.00749	762
sample630	IMPACT Successful	Before	CB	0.00748	257
sample631	IMPACT Successful	After	CB	0.00748	424
sample632	IMPACT Successful	Before	CB	0.00746	550
sample633	IMPACT Successful	After	CB	0.00746	334
sample634	IMPACT Successful	Before	CB	0.00744	90
sample635	IMPACT Successful	Before	CB	0.0074	413
sample636	IMPACT Successful	Before	CB	0.00737	234
sample637	IMPACT Successful	Before	CB	0.00736	741
sample638	IMPACT Successful	After	CB	0.00735	575
sample639	IMPACT Successful	Before	CB	0.00733	573
sample640	IMPACT Successful	Before	CB	0.00732	818
sample641	IMPACT Successful	Before	CB	0.00729	373
sample642	IMPACT Successful	Before	CB	0.00728	784
sample643	IMPACT Successful	Before	CB	0.00727	762
sample644	IMPACT Successful	Before	CB	0.00727	523
sample645	IMPACT Successful	Before	CB	0.00725	673
sample646	IMPACT Successful	Before	CB	0.00725	910
sample647	IMPACT Successful	Before	CB	0.00723	538
sample648	IMPACT Successful	Before	CB	0.00723	206
sample649	IMPACT Successful	Before	CB	0.00722	662
sample650	IMPACT Successful	After	CB	0.00721	535
sample651	IMPACT Successful	Before	CB	0.00719	439
sample652	IMPACT Successful	Before	CB	0.00719	792
sample653	IMPACT Successful	Before	CB	0.00719	610
sample654	IMPACT Successful	Before	CB	0.00717	728
sample655	IMPACT Successful	Before	CB	0.00714	821
sample656	Failure, low coverage	Before	ScfDNA	0.00712	40
sample657	IMPACT Successful	After	CB	0.00711	422
sample658	IMPACT Successful	After	CB	0.00711	637
sample659	IMPACT Successful	After	CB	0.0071	350
sample660	IMPACT Successful	Before	CB	0.00709	403
sample661	IMPACT Successful	Before	CB	0.00709	370
sample662	IMPACT Successful	Before	CB	0.00708	430
sample663	IMPACT Successful	Before	CB	0.00707	460
sample664	IMPACT Successful	Before	CB	0.00706	861
sample665	IMPACT Successful	Before	CB	0.00704	794
sample666	IMPACT Successful	Before	CB	0.00702	311
sample667	IMPACT Successful	Before	CB	0.00702	227
sample668	IMPACT Successful	After	CB	0.00702	653
sample669	IMPACT Successful	Before	CB	0.007	458
sample670	IMPACT Successful	Before	CB	0.007	453
sample671	IMPACT Successful	Before	CB	0.00697	557
sample672	IMPACT Successful	Before	CB	0.00696	776
sample673	IMPACT Successful	Before	CB	0.00695	395
sample674	IMPACT Successful	Before	CB	0.00695	503
sample675	IMPACT Successful	Before	CB	0.00694	284
sample676	IMPACT Successful	Before	ScfDNA	0.00694	114
sample677	IMPACT Successful	Before	CB	0.00694	757
sample678	IMPACT Successful	Before	CB	0.00694	229
sample679	IMPACT Successful	Before	CB	0.00693	331
sample680	IMPACT Successful	Before	CB	0.00692	813
sample681	IMPACT Successful	Before	CB	0.00692	683
sample682	IMPACT Successful	Before	CB	0.00692	295
sample683	IMPACT Successful	Before	CB	0.00691	549
sample684	IMPACT Successful	Before	CB	0.0069	383
sample685	IMPACT Successful	Before	CB	0.0069	707
sample686	IMPACT Successful	Before	CB	0.00689	505
sample687	IMPACT Successful	Before	CB	0.00689	365
sample688	IMPACT Successful	Before	CB	0.00689	832
sample689	IMPACT Successful	Before	CB	0.00689	396
sample690	IMPACT Successful	Before	CB	0.00687	385
sample691	IMPACT Successful	Before	CB	0.00687	673
sample692	IMPACT Successful	Before	CB	0.00685	937
sample693	IMPACT Successful	Before	ScfDNA	0.00684	318
sample694	IMPACT Successful	Before	CB	0.00682	331
sample695	IMPACT Successful	Before	CB	0.00679	514
sample696	IMPACT Successful	Before	CB	0.00679	387
sample697	IMPACT Successful	After	CB	0.00679	474
sample698	IMPACT Successful	Before	CB	0.00678	1020
sample699	IMPACT Successful	Before	CB	0.00678	619
sample700	IMPACT Successful	Before	CB	0.00677	109
sample701	IMPACT Successful	Before	CB	0.00675	1062
sample702	IMPACT Successful	After	CB	0.00674	354
sample703	IMPACT Successful	After	CB	0.00672	350
sample704	IMPACT Successful	Before	CB	0.00671	487
sample705	IMPACT Successful	Before	CB	0.00669	134
sample706	IMPACT Successful	Before	CB	0.00668	447
sample707	IMPACT Successful	Before	CB	0.00667	126
sample708	IMPACT Successful	After	CB	0.00667	332
sample709	IMPACT Successful	After	CB	0.00667	428
sample710	IMPACT Successful	After	CB	0.00665	203
sample711	IMPACT Successful	Before	CB	0.00663	539
sample712	IMPACT Successful	Before	CB	0.00663	615
sample713	IMPACT Successful	Before	CB	0.00662	436
sample714	IMPACT Successful	Before	CB	0.0066	567
sample715	IMPACT Successful	Before	ScfDNA	0.00659	355
sample716	IMPACT Successful	Before	CB	0.00657	824
sample717	Failure, low coverage	Before	ScfDNA	0.00657	43
sample718	IMPACT Successful	Before	CB	0.00657	386
sample719	IMPACT Successful	Before	CB	0.00652	603
sample720	IMPACT Successful	Before	CB	0.00651	702
sample721	IMPACT Successful	Before	CB	0.0065	176
sample722	IMPACT Successful	Before	CB	0.00648	860
sample723	IMPACT Successful	Before	CB	0.00648	568
sample724	IMPACT Successful	Before	CB	0.00646	227
sample725	IMPACT Successful	Before	CB	0.00646	769
sample726	IMPACT Successful	Before	CB	0.00646	234
sample727	IMPACT Successful	After	CB	0.00645	553
sample728	IMPACT Successful	Before	CB	0.00642	255
sample729	IMPACT Successful	Before	CB	0.00642	541
sample730	Failure, low coverage	Before	ScfDNA	0.00641	45
sample731	IMPACT Successful	After	CB	0.00641	344
sample732	IMPACT Successful	Before	CB	0.0064	516
sample733	IMPACT Successful	Before	CB	0.00636	612
sample734	IMPACT Successful	Before	CB	0.00636	770
sample735	IMPACT Successful	Before	CB	0.00634	371
sample736	IMPACT Successful	Before	CB	0.00634	299
sample737	IMPACT Successful	Before	CB	0.00634	553
sample738	IMPACT Successful	Before	CB	0.00634	615
sample739	IMPACT Successful	Before	CB	0.00633	327
sample740	IMPACT Successful	Before	CB	0.00633	300
sample741	IMPACT Successful	Before	ScfDNA	0.00633	64
sample742	IMPACT Successful	Before	CB	0.00632	525
sample743	IMPACT Successful	Before	CB	0.00632	239
sample744	IMPACT Successful	After	CB	0.00632	334
sample745	IMPACT Successful	Before	CB	0.00631	695
sample746	IMPACT Successful	After	CB	0.0063	487
sample747	IMPACT Successful	Before	CB	0.00629	446
sample748	IMPACT Successful	Before	CB	0.00626	523
sample749	IMPACT Successful	Before	CB	0.00626	614
sample750	IMPACT Successful	After	CB	0.00626	446
sample751	IMPACT Successful	Before	CB	0.00625	470
sample752	IMPACT Successful	After	CB	0.00625	273
sample753	IMPACT Successful	After	CB	0.00625	273
sample754	IMPACT Successful	Before	CB	0.00624	577
sample755	IMPACT Successful	Before	CB	0.00623	736
sample756	IMPACT Successful	Before	CB	0.00623	451
sample757	IMPACT Successful	Before	CB	0.00623	328
sample758	IMPACT Successful	Before	CB	0.00622	671
sample759	IMPACT Successful	Before	ScfDNA	0.0062	145
sample760	IMPACT Successful	Before	CB	0.0062	836
sample761	IMPACT Successful	Before	CB	0.00619	635
sample762	IMPACT Successful	Before	CB	0.00619	432
sample763	IMPACT Successful	Before	CB	0.00618	784
sample764	IMPACT Successful	Before	CB	0.00617	894
sample765	IMPACT Successful	Before	CB	0.00616	457
sample766	IMPACT Successful	Before	CB	0.00616	191
sample767	IMPACT Successful	Before	CB	0.00616	236
sample768	IMPACT Successful	Before	CB	0.00615	604
sample769	IMPACT Successful	Before	CB	0.00615	385
sample770	IMPACT Successful	Before	CB	0.00611	89
sample771	IMPACT Successful	After	CB	0.0061	609
sample772	IMPACT Successful	Before	CB	0.00609	540
sample773	IMPACT Successful	Before	CB	0.00609	726
sample774	IMPACT Successful	After	CB	0.00609	425
sample775	IMPACT Successful	Before	CB	0.00607	776
sample776	IMPACT Successful	Before	CB	0.00603	641
sample777	IMPACT Successful	Before	CB	0.00603	174
sample778	IMPACT Successful	Before	CB	0.00602	421
sample779	IMPACT Successful	Before	CB	0.00601	556
sample780	IMPACT Successful	Before	CB	0.00601	830
sample781	IMPACT Successful	Before	CB	0.00601	418
sample782	IMPACT Successful	After	CB	0.00601	483
sample783	IMPACT Successful	Before	CB	0.006	752
sample784	IMPACT Successful	Before	CB	0.00599	459
sample785	IMPACT Successful	Before	CB	0.00597	539
sample786	IMPACT Successful	After	CB	0.00596	289
sample787	IMPACT Successful	Before	CB	0.00595	328
sample788	IMPACT Successful	Before	CB	0.00595	581
sample789	IMPACT Successful	Before	ScfDNA	0.00595	40
sample790	IMPACT Successful	Before	CB	0.00594	642
sample791	IMPACT Successful	Before	ScfDNA	0.00593	250
sample792	IMPACT Successful	After	CB	0.00593	573
sample793	IMPACT Successful	After	CB	0.00592	439
sample794	Failure, low coverage	Before	ScfDNA	0.00591	89
sample795	IMPACT Successful	Before	CB	0.0059	592
sample796	IMPACT Successful	Before	CB	0.00588	692
sample797	IMPACT Successful	Before	CB	0.00588	454
sample798	IMPACT Successful	Before	CB	0.00587	332
sample799	IMPACT Successful	Before	CB	0.00587	332
sample800	IMPACT Successful	Before	CB	0.00587	710
sample801	IMPACT Successful	Before	CB	0.00582	844
sample802	IMPACT Successful	Before	CB	0.00582	487
sample803	IMPACT Successful	Before	ScfDNA	0.00582	174
sample804	IMPACT Successful	Before	CB	0.00582	863
sample805	IMPACT Successful	After	CB	0.00582	405
sample806	IMPACT Successful	After	CB	0.00582	352
sample807	IMPACT Successful	Before	CB	0.00581	439
sample808	IMPACT Successful	Before	CB	0.00581	633
sample809	IMPACT Successful	Before	CB	0.0058	427
sample810	IMPACT Successful	Before	CB	0.00579	93
sample811	IMPACT Successful	Before	CB	0.00578	756
sample812	IMPACT Successful	Before	CB	0.00578	435
sample813	IMPACT Successful	Before	CB	0.00575	355
sample814	IMPACT Successful	After	CB	0.00575	584
sample815	IMPACT Successful	Before	CB	0.00574	546
sample816	IMPACT Successful	Before	CB	0.00574	489
sample817	Failure, low coverage	Before	ScfDNA	0.00573	48
sample818	IMPACT Successful	Before	CB	0.00573	278
sample819	IMPACT Successful	Before	CB	0.00573	169
sample820	IMPACT Successful	Before	CB	0.00572	330
sample821	IMPACT Successful	Before	CB	0.00571	647
sample822	IMPACT Successful	Before	CB	0.00569	597
sample823	Failure, low coverage	Before	ScfDNA	0.00569	32
sample824	IMPACT Successful	After	CB	0.00569	500
sample825	IMPACT Successful	Before	CB	0.00568	509
sample826	IMPACT Successful	Before	CB	0.00566	229
sample827	IMPACT Successful	Before	CB	0.00566	487
sample828	IMPACT Successful	Before	CB	0.00565	901
sample829	IMPACT Successful	Before	CB	0.00564	297
sample830	IMPACT Successful	Before	CB	0.00563	1106
sample831	IMPACT Successful	Before	CB	0.00563	267
sample832	IMPACT Successful	Before	CB	0.00562	809
sample833	IMPACT Successful	Before	CB	0.00561	179
sample834	IMPACT Successful	Before	CB	0.0056	505
sample835	IMPACT Successful	Before	CB	0.00559	549
sample836	IMPACT Successful	Before	CB	0.00559	758
sample837	IMPACT Successful	After	CB	0.00559	522
sample838	IMPACT Successful	Before	CB	0.00558	1050
sample839	IMPACT Successful	Before	CB	0.00558	687
sample840	IMPACT Successful	Before	ScfDNA	0.00558	86
sample841	IMPACT Successful	Before	ScfDNA	0.00557	71
sample842	IMPACT Successful	After	CB	0.00552	447
sample843	IMPACT Successful	Before	CB	0.00549	883
sample844	IMPACT Successful	Before	ScfDNA	0.00547	1474
sample845	IMPACT Successful	Before	CB	0.00547	711
sample846	IMPACT Successful	Before	CB	0.00546	378
sample847	IMPACT Successful	Before	CB	0.00546	299
sample848	IMPACT Successful	Before	CB	0.00545	748
sample849	IMPACT Successful	After	CB	0.00545	83
sample850	IMPACT Successful	Before	CB	0.00544	930
sample851	IMPACT Successful	Before	CB	0.00544	306
sample852	IMPACT Successful	Before	CB	0.00544	404
sample853	Failure, low coverage	Before	ScfDNA	0.00543	64
sample854	IMPACT Successful	Before	CB	0.00542	899
sample855	IMPACT Successful	Before	CB	0.00542	833
sample856	IMPACT Successful	Before	CB	0.00542	477
sample857	IMPACT Successful	After	CB	0.00542	384
sample858	IMPACT Successful	Before	ScfDNA	0.00541	58
sample859	IMPACT Successful	Before	CB	0.0054	690
sample860	IMPACT Successful	Before	CB	0.00539	1196
sample861	IMPACT Successful	Before	CB	0.00539	418
sample862	IMPACT Successful	Before	CB	0.00539	715
sample863	IMPACT Successful	Before	CB	0.00538	730
sample864	IMPACT Successful	Before	CB	0.00538	684
sample865	IMPACT Successful	Before	CB	0.00538	467
sample866	IMPACT Successful	Before	CB	0.00536	693
sample867	IMPACT Successful	Before	CB	0.00536	756
sample868	IMPACT Successful	After	CB	0.00536	461
sample869	IMPACT Successful	Before	CB	0.00535	776
sample870	IMPACT Successful	Before	CB	0.00534	726
sample871	IMPACT Successful	Before	CB	0.00532	578
sample872	IMPACT Successful	Before	CB	0.00532	1153
sample873	IMPACT Successful	Before	CB	0.00531	1311
sample874	IMPACT Successful	Before	CB	0.00531	145
sample875	IMPACT Successful	Before	CB	0.00531	343
sample876	IMPACT Successful	Before	CB	0.00531	394
sample877	IMPACT Successful	Before	CB	0.0053	325
sample878	IMPACT Successful	Before	CB	0.00529	942
sample879	IMPACT Successful	Before	CB	0.00529	678
sample880	IMPACT Successful	Before	CB	0.00529	504
sample881	IMPACT Successful	Before	CB	0.00527	634
sample882	IMPACT Successful	Before	CB	0.00527	498
sample883	IMPACT Successful	Before	CB	0.00526	464
sample884	IMPACT Successful	Before	CB	0.00526	533
sample885	IMPACT Successful	Before	ScfDNA	0.00526	375
sample886	IMPACT Successful	Before	CB	0.00525	748
sample887	IMPACT Successful	Before	CB	0.00525	534
sample888	IMPACT Successful	After	CB	0.00525	412
sample889	IMPACT Successful	Before	CB	0.00524	356
sample890	IMPACT Successful	Before	CB	0.00524	396
sample891	IMPACT Successful	Before	CB	0.00524	348
sample892	Failure, low coverage	Before	CB	0.00524	24
sample893	IMPACT Successful	Before	CB	0.00523	477
sample894	IMPACT Successful	Before	CB	0.00523	344
sample895	IMPACT Successful	Before	CB	0.00522	793
sample896	IMPACT Successful	After	CB	0.00521	309
sample897	IMPACT Successful	Before	CB	0.0052	875
sample898	IMPACT Successful	Before	CB	0.00519	276
sample899	IMPACT Successful	Before	CB	0.00518	718
sample900	IMPACT Successful	Before	CB	0.00518	285
sample901	IMPACT Successful	Before	CB	0.00518	359
sample902	IMPACT Successful	Before	CB	0.00517	67
sample903	IMPACT Successful	After	CB	0.00517	534
sample904	IMPACT Successful	Before	CB	0.00516	859
sample905	IMPACT Successful	Before	CB	0.00516	564
sample906	IMPACT Successful	Before	CB	0.00516	460
sample907	IMPACT Successful	After	CB	0.00516	365
sample908	IMPACT Successful	Before	CB	0.00515	485
sample909	IMPACT Successful	Before	CB	0.00513	582
sample910	IMPACT Successful	Before	CB	0.00512	534
sample911	IMPACT Successful	Before	CB	0.00511	925
sample912	IMPACT Successful	Before	CB	0.00511	614
sample913	IMPACT Successful	Before	CB	0.0051	499
sample914	IMPACT Successful	Before	CB	0.0051	573
sample915	IMPACT Successful	Before	CB	0.00508	337
sample916	IMPACT Successful	Before	CB	0.00507	888
sample917	IMPACT Successful	Before	CB	0.00507	349
sample918	IMPACT Successful	Before	CB	0.00507	428
sample919	IMPACT Successful	Before	CB	0.00506	981
sample920	IMPACT Successful	Before	CB	0.00506	516
sample921	IMPACT Successful	Before	CB	0.00506	430
sample922	IMPACT Successful	Before	CB	0.00505	654
sample923	IMPACT Successful	After	CB	0.00505	451
sample924	IMPACT Successful	Before	ScfDNA	0.00504	208
sample925	IMPACT Successful	Before	CB	0.00504	510
sample926	IMPACT Successful	Before	CB	0.00504	211
sample927	IMPACT Successful	Before	CB	0.00503	493
sample928	Failure, low coverage	Before	CB	0.00503	79
sample929	IMPACT Successful	Before	CB	0.00503	503
sample930	IMPACT Successful	Before	CB	0.00503	864
sample931	IMPACT Successful	Before	CB	0.00503	536
sample932	IMPACT Successful	After	CB	0.00503	257
sample933	IMPACT Successful	After	CB	0.00502	393
sample934	IMPACT Successful	Before	CB	0.00501	962
sample935	IMPACT Successful	Before	CB	0.00501	793
sample936	IMPACT Successful	Before	CB	0.00501	724
sample937	IMPACT Successful	Before	CB	0.00501	399
sample938	IMPACT Successful	Before	CB	0.005	869
sample939	IMPACT Successful	Before	CB	0.00498	342
sample940	IMPACT Successful	Before	CB	0.00497	198
sample941	IMPACT Successful	Before	ScfDNA	0.00496	62
sample942	IMPACT Successful	Before	CB	0.00493	622
sample943	IMPACT Successful	Before	CB	0.00493	222
sample944	IMPACT Successful	Before	CB	0.00492	351
sample945	IMPACT Successful	Before	CB	0.00492	1142
sample946	IMPACT Successful	Before	CB	0.00492	931
sample947	IMPACT Successful	Before	ScfDNA	0.00491	52
sample948	IMPACT Successful	Before	CB	0.0049	221
sample949	IMPACT Successful	Before	CB	0.00489	914
sample950	IMPACT Successful	Before	CB	0.00489	547
sample951	IMPACT Successful	Before	CB	0.00489	856
sample952	IMPACT Successful	Before	ScfDNA	0.00489	380
sample953	IMPACT Successful	Before	CB	0.00489	399
sample954	IMPACT Successful	Before	CB	0.00488	489
sample955	IMPACT Successful	Before	CB	0.00487	424
sample956	IMPACT Successful	Before	CB	0.00487	558
sample957	IMPACT Successful	Before	CB	0.00486	508
sample958	IMPACT Successful	Before	CB	0.00486	287
sample959	IMPACT Successful	Before	CB	0.00484	1059
sample960	IMPACT Successful	Before	CB	0.00484	987
sample961	IMPACT Successful	After	CB	0.00484	526
sample962	IMPACT Successful	Before	CB	0.00482	830
sample963	IMPACT Successful	Before	CB	0.00482	579
sample964	IMPACT Successful	Before	CB	0.00482	641
sample965	IMPACT Successful	Before	CB	0.00479	701
sample966	IMPACT Successful	Before	CB	0.00479	462
sample967	IMPACT Successful	Before	CB	0.00478	135
sample968	IMPACT Successful	Before	CB	0.00477	730
sample969	IMPACT Successful	Before	CB	0.00476	711
sample970	IMPACT Successful	Before	CB	0.00476	577
sample971	IMPACT Successful	Before	CB	0.00475	402
sample972	IMPACT Successful	Before	CB	0.00474	614
sample973	IMPACT Successful	Before	CB	0.00473	777
sample974	Canceled Test	Before	ScfDNA	NA	NA
sample975	IMPACT Successful	After	CB	0.00472	98
sample976	IMPACT Successful	Before	CB	0.00471	719
sample977	IMPACT Successful	After	CB	0.00471	562
sample978	IMPACT Successful	Before	CB	0.00468	394
sample979	IMPACT Successful	Before	CB	0.00467	655
sample980	IMPACT Successful	Before	CB	0.00467	574
sample981	IMPACT Successful	Before	CB	0.00467	683
sample982	IMPACT Successful	Before	CB	0.00466	514
sample983	IMPACT Successful	Before	CB	0.00466	827
sample984	IMPACT Successful	Before	CB	0.00466	231
sample985	IMPACT Successful	Before	CB	0.00465	858
sample986	IMPACT Successful	Before	CB	0.00465	468
sample987	Failure, low coverage	Before	ScfDNA	0.00465	66
sample988	IMPACT Successful	Before	CB	0.00465	417
sample989	IMPACT Successful	Before	ScfDNA	0.00465	209
sample990	IMPACT Successful	Before	CB	0.00464	454
sample991	IMPACT Successful	Before	CB	0.00464	699
sample992	IMPACT Successful	After	CB	0.00464	440
sample993	IMPACT Successful	Before	CB	0.00463	493
sample994	Failure, low coverage	Before	ScfDNA	0.00463	31
sample995	IMPACT Successful	Before	CB	0.00463	302
sample996	IMPACT Successful	Before	CB	0.00462	1405
sample997	IMPACT Successful	Before	CB	0.00462	59
sample998	IMPACT Successful	Before	CB	0.00462	857
sample999	IMPACT Successful	Before	CB	0.00461	1052
sample1000	IMPACT Successful	Before	CB	0.0046	292
sample1001	IMPACT Successful	Before	CB	0.0046	566
sample1002	IMPACT Successful	Before	CB	0.0046	785
sample1003	IMPACT Successful	Before	CB	0.00459	817
sample1004	IMPACT Successful	Before	CB	0.00459	307
sample1005	IMPACT Successful	Before	CB	0.00459	581
sample1006	IMPACT Successful	After	CB	0.00459	455
sample1007	IMPACT Successful	Before	CB	0.00458	639
sample1008	IMPACT Successful	Before	CB	0.00458	462
sample1009	IMPACT Successful	Before	CB	0.00457	434
sample1010	IMPACT Successful	Before	CB	0.00457	462
sample1011	IMPACT Successful	Before	CB	0.00457	163
sample1012	IMPACT Successful	Before	CB	0.00456	595
sample1013	IMPACT Successful	After	CB	0.00456	319
sample1014	IMPACT Successful	Before	CB	0.00454	656
sample1015	IMPACT Successful	Before	ScfDNA	0.00453	442
sample1016	IMPACT Successful	Before	ScfDNA	0.00453	303
sample1017	IMPACT Successful	Before	CB	0.00453	919
sample1018	IMPACT Successful	Before	CB	0.00452	566
sample1019	IMPACT Successful	Before	CB	0.00452	287
sample1020	IMPACT Successful	Before	CB	0.00451	685
sample1021	IMPACT Successful	Before	CB	0.00451	952
sample1022	IMPACT Successful	Before	CB	0.00451	842
sample1023	IMPACT Successful	Before	CB	0.00451	758
sample1024	IMPACT Successful	Before	CB	0.00451	215
sample1025	IMPACT Successful	Before	CB	0.00449	624
sample1026	IMPACT Successful	Before	ScfDNA	0.00449	114
sample1027	IMPACT Successful	After	CB	0.00449	204
sample1028	IMPACT Successful	Before	CB	0.00448	1244
sample1029	IMPACT Successful	Before	CB	0.00448	716
sample1030	IMPACT Successful	Before	CB	0.00448	154
sample1031	IMPACT Successful	Before	CB	0.00448	1004
sample1032	IMPACT Successful	After	CB	0.00448	339
sample1033	IMPACT Successful	Before	CB	0.00447	604
sample1034	IMPACT Successful	Before	CB	0.00446	1035
sample1035	IMPACT Successful	Before	CB	0.00446	786
sample1036	IMPACT Successful	Before	CB	0.00445	658
sample1037	IMPACT Successful	After	CB	0.00445	450
sample1038	IMPACT Successful	After	CB	0.00445	792
sample1039	IMPACT Successful	Before	CB	0.00444	386
sample1040	IMPACT Successful	Before	CB	0.00443	461
sample1041	IMPACT Successful	Before	CB	0.00443	989
sample1042	IMPACT Successful	After	CB	0.00443	481
sample1043	IMPACT Successful	Before	CB	0.00442	743
sample1044	IMPACT Successful	Before	CB	0.00442	836
sample1045	IMPACT Successful	Before	ScfDNA	0.00442	188
sample1046	IMPACT Successful	Before	CB	0.0044	815
sample1047	IMPACT Successful	Before	CB	0.00439	467
sample1048	IMPACT Successful	Before	ScfDNA	0.00437	523
sample1049	IMPACT Successful	Before	CB	0.00437	886
sample1050	IMPACT Successful	Before	CB	0.00437	910
sample1051	IMPACT Successful	After	CB	0.00437	273
sample1052	IMPACT Successful	After	CB	0.00437	420
sample1053	IMPACT Successful	After	CB	0.00437	301
sample1054	IMPACT Successful	Before	CB	0.00436	45
sample1055	IMPACT Successful	Before	CB	0.00436	439
sample1056	IMPACT Successful	Before	ScfDNA	0.00436	281
sample1057	IMPACT Successful	Before	ScfDNA	0.00434	83
sample1058	IMPACT Successful	Before	CB	0.00434	641
sample1059	IMPACT Successful	After	CB	0.00434	604
sample1060	IMPACT Successful	Before	CB	0.00433	638
sample1061	IMPACT Successful	After	CB	0.00433	487
sample1062	IMPACT Successful	Before	CB	0.00432	420
sample1063	IMPACT Successful	Before	CB	0.00431	746
sample1064	IMPACT Successful	Before	CB	0.00431	728
sample1065	IMPACT Successful	After	CB	0.00431	496
sample1066	IMPACT Successful	Before	CB	0.0043	454
sample1067	IMPACT Successful	Before	CB	0.0043	718
sample1068	IMPACT Successful	After	CB	0.0043	431
sample1069	IMPACT Successful	Before	CB	0.00429	366
sample1070	IMPACT Successful	Before	ScfDNA	0.00429	269
sample1071	IMPACT Successful	Before	CB	0.00428	650
sample1072	IMPACT Successful	Before	CB	0.00428	519
sample1073	IMPACT Successful	Before	CB	0.00426	686
sample1074	IMPACT Successful	Before	CB	0.00426	479
sample1075	IMPACT Successful	After	CB	0.00426	503
sample1076	IMPACT Successful	Before	CB	0.00425	678
sample1077	IMPACT Successful	Before	CB	0.00425	409
sample1078	IMPACT Successful	After	CB	0.00425	314
sample1079	IMPACT Successful	Before	CB	0.00424	1185
sample1080	IMPACT Successful	Before	CB	0.00423	887
sample1081	Failure, low coverage	Before	ScfDNA	0.00423	47
sample1082	IMPACT Successful	Before	CB	0.00423	553
sample1083	IMPACT Successful	After	CB	0.00423	384
sample1084	IMPACT Successful	Before	CB	0.00422	765
sample1085	IMPACT Successful	Before	CB	0.00421	988
sample1086	IMPACT Successful	Before	CB	0.00421	381
sample1087	IMPACT Successful	Before	CB	0.0042	751
sample1088	Failure, low coverage	Before	ScfDNA	0.00419	29
sample1089	IMPACT Successful	After	CB	0.00419	435
sample1090	IMPACT Successful	Before	CB	0.00418	837
sample1091	IMPACT Successful	Before	CB	0.00418	658
sample1092	IMPACT Successful	Before	CB	0.00418	931
sample1093	IMPACT Successful	Before	CB	0.00417	645
sample1094	IMPACT Successful	Before	CB	0.00416	545
sample1095	IMPACT Successful	After	CB	0.00416	346
sample1096	IMPACT Successful	Before	CB	0.00415	610
sample1097	IMPACT Successful	Before	CB	0.00415	662
sample1098	IMPACT Successful	Before	CB	0.00414	630
sample1099	IMPACT Successful	Before	CB	0.00414	496
sample1100	IMPACT Successful	Before	CB	0.00413	542
sample1101	IMPACT Successful	Before	CB	0.00412	736
sample1102	IMPACT Successful	Before	CB	0.00412	418
sample1103	IMPACT Successful	Before	CB	0.00412	621
sample1104	IMPACT Successful	Before	CB	0.00412	168
sample1105	IMPACT Successful	Before	CB	0.00412	914
sample1106	IMPACT Successful	Before	CB	0.00411	1029
sample1107	IMPACT Successful	Before	CB	0.00411	369
sample1108	IMPACT Successful	Before	CB	0.0041	601
sample1109	IMPACT Successful	Before	CB	0.00409	867
sample1110	IMPACT Successful	Before	CB	0.00408	1014
sample1111	IMPACT Successful	Before	CB	0.00408	453
sample1112	IMPACT Successful	Before	ScfDNA	0.00407	877
sample1113	IMPACT Successful	Before	CB	0.00407	620
sample1114	IMPACT Successful	After	CB	0.00407	582
sample1115	IMPACT Successful	Before	CB	0.00406	492
sample1116	IMPACT Successful	Before	CB	0.00406	763
sample1117	IMPACT Successful	Before	CB	0.00405	890
sample1118	IMPACT Successful	Before	CB	0.00405	908
sample1119	IMPACT Successful	Before	CB	0.00405	364
sample1120	IMPACT Successful	Before	ScfDNA	0.00405	187
sample1121	IMPACT Successful	Before	CB	0.00404	403
sample1122	IMPACT Successful	After	CB	0.00404	472
sample1123	IMPACT Successful	Before	CB	0.00403	396
sample1124	IMPACT Successful	Before	CB	0.00403	564
sample1125	IMPACT Successful	Before	CB	0.00403	588
sample1126	IMPACT Successful	Before	CB	0.00403	645
sample1127	IMPACT Successful	Before	CB	0.00402	920
sample1128	IMPACT Successful	Before	CB	0.00402	915
sample1129	IMPACT Successful	Before	CB	0.00401	766
sample1130	IMPACT Successful	Before	CB	0.00401	485
sample1131	IMPACT Successful	Before	CB	0.00401	679
sample1132	IMPACT Successful	After	CB	0.00399	702
sample1133	IMPACT Successful	Before	CB	0.00398	663
sample1134	IMPACT Successful	Before	CB	0.00398	336
sample1135	IMPACT Successful	After	CB	0.00398	618
sample1136	IMPACT Successful	Before	CB	0.00397	866
sample1137	IMPACT Successful	Before	CB	0.00397	427
sample1138	IMPACT Successful	Before	CB	0.00396	699
sample1139	IMPACT Successful	Before	CB	0.00396	739
sample1140	IMPACT Successful	Before	CB	0.00395	528
sample1141	IMPACT Successful	Before	CB	0.00395	769
sample1142	IMPACT Successful	After	CB	0.00395	557
sample1143	IMPACT Successful	Before	CB	0.00394	867
sample1144	IMPACT Successful	After	CB	0.00394	339
sample1145	IMPACT Successful	After	CB	0.00393	151
sample1146	IMPACT Successful	Before	CB	0.00391	659
sample1147	IMPACT Successful	Before	CB	0.00391	628
sample1148	IMPACT Successful	After	CB	0.00391	582
sample1149	IMPACT Successful	Before	CB	0.0039	454
sample1150	IMPACT Successful	Before	CB	0.0039	510
sample1151	IMPACT Successful	After	CB	0.0039	576
sample1152	IMPACT Successful	Before	CB	0.00389	920
sample1153	IMPACT Successful	Before	CB	0.00388	484
sample1154	IMPACT Successful	Before	CB	0.00387	586
sample1155	IMPACT Successful	Before	CB	0.00387	1040
sample1156	IMPACT Successful	After	CB	0.00387	379
sample1157	IMPACT Successful	Before	CB	0.00386	926
sample1158	IMPACT Successful	Before	CB	0.00386	920
sample1159	IMPACT Successful	Before	CB	0.00385	705
sample1160	IMPACT Successful	Before	CB	0.00385	612
sample1161	IMPACT Successful	Before	CB	0.00385	173
sample1162	IMPACT Successful	After	CB	0.00385	330
sample1163	IMPACT Successful	Before	CB	0.00384	644
sample1164	IMPACT Successful	Before	CB	0.00384	280
sample1165	IMPACT Successful	Before	CB	0.00384	374
sample1166	IMPACT Successful	Before	CB	0.00384	787
sample1167	IMPACT Successful	Before	CB	0.00384	435
sample1168	IMPACT Successful	After	CB	0.00384	542
sample1169	IMPACT Successful	Before	CB	0.00383	726
sample1170	IMPACT Successful	Before	CB	0.00383	672
sample1171	IMPACT Successful	Before	CB	0.00381	650
sample1172	IMPACT Successful	Before	CB	0.00381	562
sample1173	IMPACT Successful	Before	CB	0.00381	682
sample1174	IMPACT Successful	Before	CB	0.00381	901
sample1175	IMPACT Successful	Before	CB	0.00381	932
sample1176	IMPACT Successful	Before	CB	0.0038	668
sample1177	IMPACT Successful	Before	CB	0.00379	339
sample1178	IMPACT Successful	Before	CB	0.00378	912
sample1179	IMPACT Successful	Before	CB	0.00378	732
sample1180	IMPACT Successful	Before	CB	0.00377	745
sample1181	IMPACT Successful	Before	CB	0.00377	341
sample1182	IMPACT Successful	Before	ScfDNA	0.00377	77
sample1183	IMPACT Successful	Before	CB	0.00377	530
sample1184	IMPACT Successful	After	CB	0.00377	468
sample1185	IMPACT Successful	Before	CB	0.00376	545
sample1186	IMPACT Successful	Before	CB	0.00376	499
sample1187	IMPACT Successful	Before	CB	0.00376	374
sample1188	IMPACT Successful	Before	CB	0.00375	303
sample1189	IMPACT Successful	Before	CB	0.00375	566
sample1190	IMPACT Successful	Before	CB	0.00375	114
sample1191	IMPACT Successful	Before	CB	0.00374	888
sample1192	IMPACT Successful	Before	CB	0.00374	1032
sample1193	IMPACT Successful	Before	CB	0.00374	1238
sample1194	Failure, low coverage	Before	ScfDNA	0.00374	212
sample1195	IMPACT Successful	Before	CB	0.00373	891
sample1196	IMPACT Successful	Before	CB	0.00373	407
sample1197	IMPACT Successful	Before	CB	0.00373	460
sample1198	IMPACT Successful	After	CB	0.00373	605
sample1199	IMPACT Successful	Before	CB	0.00372	703
sample1200	IMPACT Successful	After	CB	0.00372	310
sample1201	IMPACT Successful	Before	CB	0.00371	543
sample1202	IMPACT Successful	Before	CB	0.00371	471
sample1203	IMPACT Successful	Before	CB	0.00371	1201
sample1204	IMPACT Successful	Before	CB	0.00371	998
sample1205	IMPACT Successful	Before	CB	0.00371	456
sample1206	IMPACT Successful	Before	CB	0.0037	637
sample1207	IMPACT Successful	Before	CB	0.0037	863
sample1208	IMPACT Successful	Before	CB	0.0037	383
sample1209	IMPACT Successful	Before	CB	0.0037	484
sample1210	IMPACT Successful	Before	CB	0.00368	301
sample1211	IMPACT Successful	After	CB	0.00368	576
sample1212	IMPACT Successful	Before	CB	0.00367	839
sample1213	IMPACT Successful	Before	CB	0.00367	677
sample1214	IMPACT Successful	Before	ScfDNA	0.00367	272
sample1215	IMPACT Successful	After	CB	0.00367	599
sample1216	IMPACT Successful	Before	CB	0.00366	2778
sample1217	IMPACT Successful	Before	CB	0.00366	967
sample1218	IMPACT Successful	Before	CB	0.00366	659
sample1219	IMPACT Successful	Before	CB	0.00366	743
sample1220	IMPACT Successful	Before	CB	0.00365	722
sample1221	IMPACT Successful	Before	CB	0.00365	406
sample1222	IMPACT Successful	Before	CB	0.00365	200
sample1223	IMPACT Successful	After	CB	0.00365	451
sample1224	IMPACT Successful	Before	CB	0.00364	553
sample1225	IMPACT Successful	Before	CB	0.00364	286
sample1226	IMPACT Successful	Before	CB	0.00364	378
sample1227	IMPACT Successful	Before	CB	0.00364	725
sample1228	IMPACT Successful	After	CB	0.00364	387
sample1229	IMPACT Successful	After	CB	0.00364	427
sample1230	IMPACT Successful	Before	CB	0.00363	447
sample1231	IMPACT Successful	Before	CB	0.00363	496
sample1232	IMPACT Successful	Before	CB	0.00363	453
sample1233	IMPACT Successful	Before	ScfDNA	0.00363	60
sample1234	IMPACT Successful	Before	CB	0.00363	692
sample1235	IMPACT Successful	Before	CB	0.00363	600
sample1236	IMPACT Successful	Before	CB	0.00363	693
sample1237	IMPACT Successful	Before	ScfDNA	0.00362	666
sample1238	IMPACT Successful	Before	CB	0.00362	775
sample1239	IMPACT Successful	Before	CB	0.00361	332
sample1240	IMPACT Successful	Before	CB	0.00361	407
sample1241	IMPACT Successful	Before	CB	0.00361	391
sample1242	IMPACT Successful	After	CB	0.00361	103
sample1243	IMPACT Successful	Before	CB	0.0036	743
sample1244	IMPACT Successful	Before	CB	0.00359	707
sample1245	IMPACT Successful	Before	ScfDNA	0.00359	269
sample1246	IMPACT Successful	After	CB	0.00358	397
sample1247	IMPACT Successful	Before	ScfDNA	0.00357	448
sample1248	IMPACT Successful	Before	CB	0.00357	1134
sample1249	IMPACT Successful	After	CB	0.00357	437
sample1250	IMPACT Successful	After	CB	0.00357	537
sample1251	IMPACT Successful	Before	CB	0.00356	915
sample1252	IMPACT Successful	Before	CB	0.00356	687
sample1253	IMPACT Successful	Before	CB	0.00356	837
sample1254	IMPACT Successful	Before	CB	0.00355	635
sample1255	IMPACT Successful	Before	CB	0.00355	475
sample1256	IMPACT Successful	After	CB	0.00355	334
sample1257	IMPACT Successful	Before	CB	0.00354	731
sample1258	IMPACT Successful	Before	CB	0.00354	595
sample1259	IMPACT Successful	Before	CB	0.00353	684
sample1260	IMPACT Successful	Before	CB	0.00352	727
sample1261	IMPACT Successful	Before	CB	0.00352	722
sample1262	IMPACT Successful	Before	CB	0.00351	544
sample1263	IMPACT Successful	Before	ScfDNA	0.0035	657
sample1264	IMPACT Successful	Before	CB	0.0035	540
sample1265	IMPACT Successful	Before	CB	0.0035	571
sample1266	IMPACT Successful	Before	CB	0.0035	710
sample1267	IMPACT Successful	Before	CB	0.0035	840
sample1268	IMPACT Successful	After	CB	0.0035	360
sample1269	IMPACT Successful	Before	CB	0.00349	595
sample1270	IMPACT Successful	Before	ScfDNA	0.00348	279
sample1271	IMPACT Successful	Before	CB	0.00347	587
sample1272	IMPACT Successful	Before	CB	0.00347	617
sample1273	IMPACT Successful	Before	CB	0.00347	377
sample1274	IMPACT Successful	After	CB	0.00347	508
sample1275	IMPACT Successful	Before	CB	0.00346	451
sample1276	IMPACT Successful	Before	CB	0.00346	893
sample1277	IMPACT Successful	Before	CB	0.00346	889
sample1278	IMPACT Successful	Before	CB	0.00346	784
sample1279	IMPACT Successful	After	CB	0.00346	668
sample1280	IMPACT Successful	After	CB	0.00346	499
sample1281	IMPACT Successful	After	CB	0.00346	290
sample1282	IMPACT Successful	Before	CB	0.00345	268
sample1283	IMPACT Successful	Before	CB	0.00344	967
sample1284	IMPACT Successful	Before	CB	0.00343	715
sample1285	IMPACT Successful	Before	CB	0.00343	447
sample1286	IMPACT Successful	Before	CB	0.00342	796
sample1287	IMPACT Successful	Before	ScfDNA	0.00342	978
sample1288	IMPACT Successful	Before	CB	0.00341	526
sample1289	IMPACT Successful	Before	ScfDNA	0.00341	78
sample1290	IMPACT Successful	After	CB	0.00341	571
sample1291	IMPACT Successful	After	CB	0.00341	639
sample1292	IMPACT Successful	Before	CB	0.0034	303
sample1293	IMPACT Successful	Before	CB	0.0034	578
sample1294	IMPACT Successful	Before	CB	0.0034	632
sample1295	IMPACT Successful	Before	CB	0.00339	826
sample1296	IMPACT Successful	Before	CB	0.00339	615
sample1297	IMPACT Successful	Before	CB	0.00339	615
sample1298	IMPACT Successful	Before	CB	0.00339	793
sample1299	IMPACT Successful	Before	CB	0.00338	773
sample1300	IMPACT Successful	Before	CB	0.00338	350
sample1301	IMPACT Successful	Before	CB	0.00337	765
sample1302	IMPACT Successful	Before	CB	0.00337	614
sample1303	IMPACT Successful	Before	CB	0.00337	888
sample1304	IMPACT Successful	Before	CB	0.00337	769
sample1305	IMPACT Successful	Before	ScfDNA	0.00337	347
sample1306	IMPACT Successful	Before	CB	0.00337	670
sample1307	IMPACT Successful	After	CB	0.00337	405
sample1308	IMPACT Successful	Before	ScfDNA	0.00336	921
sample1309	IMPACT Successful	Before	CB	0.00336	456
sample1310	IMPACT Successful	Before	CB	0.00336	931
sample1311	IMPACT Successful	Before	CB	0.00336	720
sample1312	IMPACT Successful	Before	CB	0.00336	616
sample1313	IMPACT Successful	Before	CB	0.00336	917
sample1314	IMPACT Successful	After	CB	0.00336	446
sample1315	IMPACT Successful	Before	CB	0.00335	1097
sample1316	IMPACT Successful	Before	CB	0.00335	440
sample1317	IMPACT Successful	Before	CB	0.00335	529
sample1318	IMPACT Successful	Before	CB	0.00335	563
sample1319	IMPACT Successful	Before	ScfDNA	0.00335	545
sample1320	IMPACT Successful	Before	CB	0.00334	699
sample1321	IMPACT Successful	Before	CB	0.00334	720
sample1322	IMPACT Successful	Before	CB	0.00334	553
sample1323	IMPACT Successful	Before	CB	0.00333	800
sample1324	IMPACT Successful	Before	CB	0.00333	768
sample1325	IMPACT Successful	Before	CB	0.00332	418
sample1326	IMPACT Successful	Before	CB	0.00332	337
sample1327	IMPACT Successful	Before	CB	0.00332	468
sample1328	IMPACT Successful	Before	CB	0.00332	340
sample1329	IMPACT Successful	Before	CB	0.00331	649
sample1330	IMPACT Successful	Before	CB	0.00331	559
sample1331	IMPACT Successful	Before	CB	0.00331	658
sample1332	IMPACT Successful	Before	CB	0.00331	611
sample1333	IMPACT Successful	After	CB	0.00331	459
sample1334	IMPACT Successful	Before	CB	0.0033	1014
sample1335	IMPACT Successful	Before	CB	0.0033	861
sample1336	IMPACT Successful	Before	CB	0.0033	591
sample1337	IMPACT Successful	Before	CB	0.0033	828
sample1338	IMPACT Successful	Before	CB	0.0033	627
sample1339	IMPACT Successful	After	CB	0.0033	701
sample1340	IMPACT Successful	Before	CB	0.00328	807
sample1341	IMPACT Successful	Before	CB	0.00328	414
sample1342	IMPACT Successful	Before	CB	0.00328	329
sample1343	IMPACT Successful	After	CB	0.00328	351
sample1344	IMPACT Successful	Before	CB	0.00327	870
sample1345	IMPACT Successful	Before	CB	0.00327	571
sample1346	IMPACT Successful	Before	CB	0.00327	553
sample1347	IMPACT Successful	Before	CB	0.00327	720
sample1348	IMPACT Successful	After	CB	0.00327	352
sample1349	IMPACT Successful	Before	CB	0.00326	614
sample1350	IMPACT Successful	Before	CB	0.00326	354
sample1351	IMPACT Successful	Before	CB	0.00326	838
sample1352	IMPACT Successful	Before	ScfDNA	0.00326	347
sample1353	IMPACT Successful	Before	CB	0.00326	572
sample1354	IMPACT Successful	Before	CB	0.00325	452
sample1355	IMPACT Successful	Before	CB	0.00325	496
sample1356	IMPACT Successful	Before	CB	0.00325	502
sample1357	IMPACT Successful	After	CB	0.00325	497
sample1358	IMPACT Successful	Before	CB	0.00324	602
sample1359	IMPACT Successful	Before	CB	0.00324	388
sample1360	IMPACT Successful	Before	CB	0.00324	338
sample1361	IMPACT Successful	Before	CB	0.00323	470
sample1362	IMPACT Successful	Before	CB	0.00323	199
sample1363	IMPACT Successful	After	CB	0.00323	519
sample1364	IMPACT Successful	Before	CB	0.00322	653
sample1365	IMPACT Successful	Before	CB	0.00322	528
sample1366	IMPACT Successful	Before	CB	0.00322	738
sample1367	IMPACT Successful	After	CB	0.00322	578
sample1368	IMPACT Successful	After	CB	0.00322	438
sample1369	IMPACT Successful	Before	CB	0.00321	1096
sample1370	IMPACT Successful	Before	CB	0.00321	996
sample1371	IMPACT Successful	Before	CB	0.00321	593
sample1372	IMPACT Successful	After	CB	0.00321	150
sample1373	IMPACT Successful	Before	CB	0.0032	1226
sample1374	IMPACT Successful	Before	CB	0.0032	180
sample1375	IMPACT Successful	Before	CB	0.0032	341
sample1376	IMPACT Successful	Before	CB	0.0032	500
sample1377	IMPACT Successful	After	CB	0.0032	552
sample1378	IMPACT Successful	Before	CB	0.00319	888
sample1379	IMPACT Successful	Before	CB	0.00319	820
sample1380	IMPACT Successful	Before	CB	0.00319	287
sample1381	IMPACT Successful	Before	CB	0.00319	818
sample1382	IMPACT Successful	Before	CB	0.00319	277
sample1383	IMPACT Successful	Before	CB	0.00318	610
sample1384	IMPACT Successful	Before	CB	0.00318	783
sample1385	IMPACT Successful	After	CB	0.00318	397
sample1386	IMPACT Successful	Before	CB	0.00317	763
sample1387	Failure, low coverage	Before	ScfDNA	0.00317	21
sample1388	IMPACT Successful	After	CB	0.00317	641
sample1389	IMPACT Successful	Before	CB	0.00316	989
sample1390	IMPACT Successful	Before	CB	0.00316	724
sample1391	IMPACT Successful	Before	CB	0.00316	835
sample1392	IMPACT Successful	Before	CB	0.00315	627
sample1393	IMPACT Successful	Before	CB	0.00315	385
sample1394	IMPACT Successful	Before	CB	0.00315	833
sample1395	IMPACT Successful	Before	CB	0.00315	584
sample1396	IMPACT Successful	Before	CB	0.00315	493
sample1397	IMPACT Successful	Before	CB	0.00314	621
sample1398	IMPACT Successful	Before	CB	0.00314	1289
sample1399	IMPACT Successful	Before	CB	0.00314	511
sample1400	IMPACT Successful	Before	CB	0.00314	346
sample1401	IMPACT Successful	Before	CB	0.00314	609
sample1402	IMPACT Successful	After	CB	0.00314	619
sample1403	IMPACT Successful	Before	CB	0.00313	609
sample1404	IMPACT Successful	Before	CB	0.00313	461
sample1405	IMPACT Successful	Before	CB	0.00312	760
sample1406	IMPACT Successful	Before	CB	0.00312	502
sample1407	IMPACT Successful	Before	CB	0.00312	444
sample1408	IMPACT Successful	After	CB	0.00311	592
sample1409	IMPACT Successful	Before	CB	0.0031	789
sample1410	IMPACT Successful	Before	CB	0.0031	497
sample1411	IMPACT Successful	Before	CB	0.0031	940
sample1412	IMPACT Successful	Before	CB	0.0031	749
sample1413	IMPACT Successful	Before	CB	0.0031	651
sample1414	IMPACT Successful	Before	CB	0.0031	536
sample1415	IMPACT Successful	After	CB	0.0031	543
sample1416	IMPACT Successful	Before	CB	0.00309	766
sample1417	IMPACT Successful	Before	ScfDNA	0.00309	449
sample1418	IMPACT Successful	Before	CB	0.00309	1047
sample1419	IMPACT Successful	Before	ScfDNA	0.00309	74
sample1420	IMPACT Successful	Before	ScfDNA	0.00309	74
sample1421	IMPACT Successful	Before	CB	0.00309	436
sample1422	IMPACT Successful	Before	CB	0.00309	507
sample1423	IMPACT Successful	After	CB	0.00309	555
sample1424	IMPACT Successful	Before	CB	0.00308	923
sample1425	IMPACT Successful	Before	CB	0.00307	700
sample1426	IMPACT Successful	Before	ScfDNA	0.00307	111
sample1427	IMPACT Successful	Before	CB	0.00307	393
sample1428	IMPACT Successful	Before	CB	0.00306	1270
sample1429	IMPACT Successful	Before	CB	0.00306	791
sample1430	IMPACT Successful	Before	CB	0.00306	469
sample1431	IMPACT Successful	After	CB	0.00306	564
sample1432	IMPACT Successful	After	CB	0.00306	282
sample1433	IMPACT Successful	After	CB	0.00306	631
sample1434	IMPACT Successful	After	CB	0.00306	447
sample1435	IMPACT Successful	Before	CB	0.00305	874
sample1436	IMPACT Successful	After	CB	0.00305	597
sample1437	IMPACT Successful	Before	CB	0.00304	693
sample1438	IMPACT Successful	Before	CB	0.00304	574
sample1439	IMPACT Successful	Before	CB	0.00304	394
sample1440	IMPACT Successful	After	CB	0.00304	510
sample1441	IMPACT Successful	Before	CB	0.00303	763
sample1442	IMPACT Successful	Before	CB	0.00303	660
sample1443	IMPACT Successful	After	CB	0.00303	497
sample1444	IMPACT Successful	After	CB	0.00303	489
sample1445	IMPACT Successful	Before	CB	0.00302	864
sample1446	IMPACT Successful	Before	CB	0.00302	689
sample1447	IMPACT Successful	Before	CB	0.00302	531
sample1448	IMPACT Successful	After	CB	0.00302	465
sample1449	IMPACT Successful	Before	CB	0.00301	815
sample1450	IMPACT Successful	Before	CB	0.00301	958
sample1451	IMPACT Successful	Before	CB	0.00301	869
sample1452	IMPACT Successful	Before	CB	0.00301	215
sample1453	IMPACT Successful	Before	CB	0.003	915
sample1454	IMPACT Successful	Before	CB	0.003	1008
sample1455	IMPACT Successful	Before	CB	0.003	692
sample1456	IMPACT Successful	Before	CB	0.003	581
sample1457	IMPACT Successful	Before	CB	0.003	592
sample1458	IMPACT Successful	After	CB	0.003	590
sample1459	IMPACT Successful	Before	CB	0.00299	671
sample1460	IMPACT Successful	Before	CB	0.00299	911
sample1461	IMPACT Successful	Before	CB	0.00299	362
sample1462	IMPACT Successful	Before	CB	0.00299	564
sample1463	IMPACT Successful	Before	CB	0.00298	793
sample1464	IMPACT Successful	Before	CB	0.00298	679
sample1465	IMPACT Successful	Before	CB	0.00298	747
sample1466	IMPACT Successful	Before	CB	0.00298	176
sample1467	IMPACT Successful	Before	CB	0.00297	645
sample1468	IMPACT Successful	Before	ScfDNA	0.00297	952
sample1469	IMPACT Successful	Before	CB	0.00297	369
sample1470	IMPACT Successful	Before	CB	0.00296	65
sample1471	IMPACT Successful	Before	CB	0.00296	666
sample1472	IMPACT Successful	Before	CB	0.00296	937
sample1473	IMPACT Successful	Before	CB	0.00296	624
sample1474	IMPACT Successful	Before	CB	0.00296	890
sample1475	Failure, low coverage	Before	CB	0.00296	9
sample1476	IMPACT Successful	Before	CB	0.00296	621
sample1477	IMPACT Successful	After	CB	0.00296	174
sample1478	IMPACT Successful	Before	CB	0.00295	73
sample1479	IMPACT Successful	Before	ScfDNA	0.00295	1266
sample1480	IMPACT Successful	Before	CB	0.00295	699
sample1481	IMPACT Successful	Before	CB	0.00294	554
sample1482	IMPACT Successful	Before	ScfDNA	0.00293	1048
sample1483	IMPACT Successful	Before	CB	0.00293	577
sample1484	IMPACT Successful	Before	CB	0.00293	790
sample1485	IMPACT Successful	After	CB	0.00293	318
sample1486	IMPACT Successful	After	CB	0.00292	454
sample1487	IMPACT Successful	Before	CB	0.00291	720
sample1488	IMPACT Successful	Before	CB	0.00291	343
sample1489	IMPACT Successful	Before	CB	0.00291	515
sample1490	IMPACT Successful	Before	CB	0.00291	438
sample1491	IMPACT Successful	After	CB	0.00291	227
sample1492	IMPACT Successful	Before	CB	0.0029	528
sample1493	IMPACT Successful	Before	CB	0.00289	472
sample1494	IMPACT Successful	Before	CB	0.00289	660
sample1495	IMPACT Successful	Before	CB	0.00289	498
sample1496	IMPACT Successful	Before	ScfDNA	0.00289	233
sample1497	IMPACT Successful	After	CB	0.00289	435
sample1498	IMPACT Successful	Before	CB	0.00288	707
sample1499	IMPACT Successful	Before	CB	0.00288	587
sample1500	IMPACT Successful	Before	CB	0.00288	540
sample1501	IMPACT Successful	Before	CB	0.00287	959
sample1502	IMPACT Successful	Before	CB	0.00287	1169
sample1503	IMPACT Successful	Before	CB	0.00287	785
sample1504	IMPACT Successful	Before	CB	0.00287	610
sample1505	IMPACT Successful	Before	CB	0.00287	472
sample1506	IMPACT Successful	Before	CB	0.00286	765
sample1507	IMPACT Successful	After	CB	0.00286	291
sample1508	IMPACT Successful	After	CB	0.00286	532
sample1509	IMPACT Successful	After	CB	0.00286	653
sample1510	IMPACT Successful	After	CB	0.00286	406
sample1511	IMPACT Successful	Before	CB	0.00285	573
sample1512	IMPACT Successful	Before	CB	0.00285	402
sample1513	IMPACT Successful	Before	CB	0.00285	571
sample1514	IMPACT Successful	Before	CB	0.00285	399
sample1515	IMPACT Successful	Before	CB	0.00284	741
sample1516	IMPACT Successful	Before	CB	0.00284	1030
sample1517	IMPACT Successful	Before	CB	0.00284	653
sample1518	IMPACT Successful	Before	CB	0.00284	747
sample1519	IMPACT Successful	After	CB	0.00284	252
sample1520	IMPACT Successful	Before	CB	0.00283	440
sample1521	IMPACT Successful	Before	CB	0.00283	363
sample1522	IMPACT Successful	Before	CB	0.00283	589
sample1523	IMPACT Successful	Before	CB	0.00282	570
sample1524	IMPACT Successful	Before	CB	0.00282	420
sample1525	IMPACT Successful	Before	CB	0.00281	759
sample1526	IMPACT Successful	Before	CB	0.00281	672
sample1527	IMPACT Successful	Before	CB	0.00281	916
sample1528	IMPACT Successful	Before	CB	0.00281	294
sample1529	IMPACT Successful	After	CB	0.00281	229
sample1530	IMPACT Successful	Before	CB	0.0028	553
sample1531	IMPACT Successful	Before	CB	0.0028	946
sample1532	IMPACT Successful	Before	CB	0.0028	829
sample1533	IMPACT Successful	Before	CB	0.0028	211
sample1534	IMPACT Successful	After	CB	0.0028	434
sample1535	IMPACT Successful	Before	CB	0.00279	776
sample1536	IMPACT Successful	Before	CB	0.00279	380
sample1537	IMPACT Successful	Before	CB	0.00279	219
sample1538	IMPACT Successful	Before	CB	0.00278	1406
sample1539	IMPACT Successful	Before	CB	0.00278	1163
sample1540	IMPACT Successful	Before	CB	0.00278	466
sample1541	IMPACT Successful	Before	CB	0.00278	805
sample1542	IMPACT Successful	Before	CB	0.00278	418
sample1543	IMPACT Successful	After	CB	0.00278	507
sample1544	IMPACT Successful	Before	CB	0.00277	261
sample1545	IMPACT Successful	Before	CB	0.00277	822
sample1546	IMPACT Successful	Before	CB	0.00277	746
sample1547	IMPACT Successful	After	CB	0.00277	537
sample1548	IMPACT Successful	After	CB	0.00277	408
sample1549	IMPACT Successful	Before	CB	0.00276	842
sample1550	IMPACT Successful	Before	CB	0.00276	291
sample1551	IMPACT Successful	Before	ScfDNA	0.00276	464
sample1552	IMPACT Successful	Before	CB	0.00276	642
sample1553	IMPACT Successful	Before	CB	0.00276	137
sample1554	IMPACT Successful	Before	CB	0.00275	695
sample1555	IMPACT Successful	Before	CB	0.00275	509
sample1556	IMPACT Successful	Before	CB	0.00275	734
sample1557	IMPACT Successful	Before	CB	0.00275	529
sample1558	IMPACT Successful	Before	ScfDNA	0.00274	523
sample1559	IMPACT Successful	Before	CB	0.00274	320
sample1560	IMPACT Successful	Before	CB	0.00274	218
sample1561	IMPACT Successful	Before	CB	0.00274	505
sample1562	IMPACT Successful	Before	CB	0.00273	429
sample1563	IMPACT Successful	Before	CB	0.00273	719
sample1564	IMPACT Successful	Before	CB	0.00273	577
sample1565	IMPACT Successful	Before	CB	0.00273	771
sample1566	IMPACT Successful	After	CB	0.00273	440
sample1567	IMPACT Successful	Before	ScfDNA	0.00272	311
sample1568	IMPACT Successful	Before	CB	0.00272	696
sample1569	Failure, low coverage	Before	ScfDNA	0.00272	72
sample1570	IMPACT Successful	Before	CB	0.00271	792
sample1571	IMPACT Successful	Before	CB	0.00271	426
sample1572	IMPACT Successful	Before	CB	0.00271	545
sample1573	IMPACT Successful	Before	CB	0.00271	438
sample1574	IMPACT Successful	Before	CB	0.0027	757
sample1575	IMPACT Successful	Before	CB	0.0027	841
sample1576	IMPACT Successful	Before	ScfDNA	0.0027	63
sample1577	IMPACT Successful	After	CB	0.0027	347
sample1578	IMPACT Successful	Before	CB	0.00269	926
sample1579	IMPACT Successful	Before	CB	0.00269	614
sample1580	IMPACT Successful	Before	CB	0.00269	550
sample1581	IMPACT Successful	Before	CB	0.00269	195
sample1582	IMPACT Successful	Before	CB	0.00269	444
sample1583	IMPACT Successful	Before	CB	0.00269	493
sample1584	Canceled Test	Before	ScfDNA	NA	NA
sample1585	Canceled Test	Before	ScfDNA	NA	NA
sample1586	IMPACT Successful	Before	CB	0.00268	190
sample1587	IMPACT Successful	Before	CB	0.00268	376
sample1588	IMPACT Successful	Before	CB	0.00267	724
sample1589	IMPACT Successful	Before	CB	0.00267	618
sample1590	IMPACT Successful	Before	CB	0.00267	729
sample1591	IMPACT Successful	After	CB	0.00267	98
sample1592	IMPACT Successful	Before	ScfDNA	0.00266	222
sample1593	IMPACT Successful	Before	CB	0.00266	319
sample1594	IMPACT Successful	Before	CB	0.00266	752
sample1595	IMPACT Successful	After	CB	0.00266	693
sample1596	IMPACT Successful	After	CB	0.00266	574
sample1597	IMPACT Successful	After	CB	0.00266	591
sample1598	IMPACT Successful	After	CB	0.00266	487
sample1599	IMPACT Successful	Before	CB	0.00265	615
sample1600	IMPACT Successful	Before	CB	0.00264	628
sample1601	IMPACT Successful	Before	CB	0.00264	1180
sample1602	IMPACT Successful	Before	CB	0.00264	565
sample1603	IMPACT Successful	After	CB	0.00264	846
sample1604	IMPACT Successful	Before	CB	0.00263	659
sample1605	IMPACT Successful	Before	CB	0.00262	681
sample1606	IMPACT Successful	Before	CB	0.00262	571
sample1607	IMPACT Successful	Before	CB	0.00262	1347
sample1608	IMPACT Successful	Before	CB	0.00262	657
sample1609	IMPACT Successful	Before	CB	0.00261	432
sample1610	IMPACT Successful	Before	CB	0.0026	763
sample1611	IMPACT Successful	Before	CB	0.0026	610
sample1612	IMPACT Successful	Before	CB	0.0026	501
sample1613	IMPACT Successful	After	CB	0.0026	584
sample1614	IMPACT Successful	After	CB	0.0026	847
sample1615	IMPACT Successful	Before	CB	0.00259	480
sample1616	IMPACT Successful	Before	ScfDNA	0.00259	187
sample1617	IMPACT Successful	Before	CB	0.00259	294
sample1618	IMPACT Successful	Before	CB	0.00259	416
sample1619	IMPACT Successful	Before	ScfDNA	0.00259	707
sample1620	IMPACT Successful	Before	CB	0.00259	520
sample1621	IMPACT Successful	After	CB	0.00259	570
sample1622	IMPACT Successful	After	CB	0.00259	578
sample1623	IMPACT Successful	Before	CB	0.00258	868
sample1624	IMPACT Successful	Before	ScfDNA	0.00258	394
sample1625	IMPACT Successful	Before	CB	0.00258	575
sample1626	IMPACT Successful	Before	CB	0.00258	554
sample1627	IMPACT Successful	Before	CB	0.00257	801
sample1628	IMPACT Successful	Before	CB	0.00257	571
sample1629	IMPACT Successful	Before	CB	0.00256	1014
sample1630	IMPACT Successful	Before	ScfDNA	0.00256	1335
sample1631	IMPACT Successful	Before	CB	0.00256	741
sample1632	IMPACT Successful	Before	CB	0.00255	761
sample1633	IMPACT Successful	Before	CB	0.00255	685
sample1634	IMPACT Successful	Before	CB	0.00255	927
sample1635	IMPACT Successful	Before	CB	0.00255	350
sample1636	IMPACT Successful	Before	CB	0.00255	714
sample1637	IMPACT Successful	After	CB	0.00255	335
sample1638	IMPACT Successful	After	CB	0.00255	353
sample1639	IMPACT Successful	Before	CB	0.00254	1056
sample1640	IMPACT Successful	Before	CB	0.00254	625
sample1641	IMPACT Successful	Before	CB	0.00254	409
sample1642	IMPACT Successful	Before	CB	0.00254	566
sample1643	IMPACT Successful	Before	CB	0.00253	789
sample1644	IMPACT Successful	Before	CB	0.00253	802
sample1645	IMPACT Successful	Before	CB	0.00253	360
sample1646	IMPACT Successful	Before	CB	0.00253	396
sample1647	IMPACT Successful	Before	CB	0.00253	218
sample1648	IMPACT Successful	After	ScfDNA	0.00253	67
sample1649	IMPACT Successful	After	CB	0.00253	409
sample1650	IMPACT Successful	Before	CB	0.00252	1270
sample1651	IMPACT Successful	Before	CB	0.00252	464
sample1652	IMPACT Successful	Before	CB	0.00252	645
sample1653	IMPACT Successful	Before	CB	0.00252	246
sample1654	IMPACT Successful	Before	ScfDNA	0.00252	590
sample1655	IMPACT Successful	Before	CB	0.00251	628
sample1656	IMPACT Successful	Before	CB	0.00251	974
sample1657	IMPACT Successful	Before	CB	0.00251	746
sample1658	IMPACT Successful	Before	CB	0.00251	338
sample1659	IMPACT Successful	Before	CB	0.00251	697
sample1660	IMPACT Successful	After	CB	0.00251	627
sample1661	IMPACT Successful	Before	CB	0.0025	1164
sample1662	IMPACT Successful	Before	ScfDNA	0.0025	161
sample1663	IMPACT Successful	After	CB	0.0025	159
sample1664	IMPACT Successful	Before	CB	0.00249	427
sample1665	IMPACT Successful	Before	CB	0.00249	815
sample1666	IMPACT Successful	Before	CB	0.00249	483
sample1667	IMPACT Successful	Before	CB	0.00249	365
sample1668	IMPACT Successful	Before	CB	0.00249	470
sample1669	Failure, low coverage	Before	ScfDNA	0.00249	80
sample1670	IMPACT Successful	Before	CB	0.00249	262
sample1671	IMPACT Successful	Before	CB	0.00249	601
sample1672	IMPACT Successful	Before	CB	0.00249	290
sample1673	IMPACT Successful	After	CB	0.00249	546
sample1674	IMPACT Successful	After	CB	0.00249	557
sample1675	IMPACT Successful	Before	CB	0.00248	1113
sample1676	IMPACT Successful	Before	CB	0.00248	1073
sample1677	IMPACT Successful	Before	CB	0.00248	801
sample1678	IMPACT Successful	Before	CB	0.00248	521
sample1679	IMPACT Successful	Before	CB	0.00247	674
sample1680	IMPACT Successful	Before	CB	0.00247	474
sample1681	IMPACT Successful	Before	CB	0.00247	445
sample1682	IMPACT Successful	After	CB	0.00247	356
sample1683	Failure, low coverage	Before	ScfDNA	0.00246	148
sample1684	IMPACT Successful	Before	CB	0.00245	966
sample1685	IMPACT Successful	Before	CB	0.00245	933
sample1686	IMPACT Successful	Before	CB	0.00245	668
sample1687	IMPACT Successful	Before	CB	0.00245	550
sample1688	IMPACT Successful	Before	ScfDNA	0.00245	88
sample1689	IMPACT Successful	After	CB	0.00245	404
sample1690	IMPACT Successful	Before	CB	0.00244	1154
sample1691	IMPACT Successful	Before	CB	0.00244	560
sample1692	IMPACT Successful	Before	CB	0.00244	171
sample1693	IMPACT Successful	After	CB	0.00244	518
sample1694	IMPACT Successful	Before	CB	0.00243	809
sample1695	IMPACT Successful	Before	CB	0.00243	410
sample1696	IMPACT Successful	Before	CB	0.00243	360
sample1697	IMPACT Successful	After	CB	0.00243	368
sample1698	IMPACT Successful	Before	CB	0.00242	639
sample1699	IMPACT Successful	Before	CB	0.00242	758
sample1700	IMPACT Successful	Before	CB	0.00242	764
sample1701	IMPACT Successful	Before	CB	0.00241	1178
sample1702	IMPACT Successful	Before	CB	0.00241	639
sample1703	IMPACT Successful	Before	CB	0.00241	877
sample1704	IMPACT Successful	Before	CB	0.00241	465
sample1705	IMPACT Successful	Before	CB	0.00241	724
sample1706	IMPACT Successful	Before	CB	0.0024	861
sample1707	IMPACT Successful	Before	CB	0.0024	647
sample1708	IMPACT Successful	Before	CB	0.0024	759
sample1709	IMPACT Successful	Before	CB	0.0024	933
sample1710	IMPACT Successful	Before	CB	0.0024	513
sample1711	IMPACT Successful	Before	CB	0.00239	906
sample1712	IMPACT Successful	Before	CB	0.00239	538
sample1713	IMPACT Successful	Before	CB	0.00239	620
sample1714	IMPACT Successful	Before	CB	0.00239	392
sample1715	IMPACT Successful	Before	CB	0.00238	578
sample1716	IMPACT Successful	Before	CB	0.00238	627
sample1717	IMPACT Successful	Before	CB	0.00238	772
sample1718	IMPACT Successful	Before	CB	0.00238	687
sample1719	IMPACT Successful	Before	CB	0.00237	911
sample1720	IMPACT Successful	Before	CB	0.00237	774
sample1721	IMPACT Successful	Before	CB	0.00237	708
sample1722	IMPACT Successful	Before	CB	0.00237	870
sample1723	IMPACT Successful	Before	CB	0.00236	1012
sample1724	IMPACT Successful	Before	CB	0.00236	236
sample1725	IMPACT Successful	Before	CB	0.00236	329
sample1726	IMPACT Successful	Before	CB	0.00236	326
sample1727	IMPACT Successful	Before	CB	0.00236	185
sample1728	IMPACT Successful	Before	CB	0.00236	369
sample1729	IMPACT Successful	Before	CB	0.00235	693
sample1730	IMPACT Successful	Before	CB	0.00235	576
sample1731	IMPACT Successful	Before	ScfDNA	0.00235	109
sample1732	IMPACT Successful	Before	CB	0.00235	545
sample1733	IMPACT Successful	After	CB	0.00235	371
sample1734	IMPACT Successful	After	CB	0.00235	645
sample1735	IMPACT Successful	After	CB	0.00235	641
sample1736	IMPACT Successful	Before	CB	0.00234	1031
sample1737	IMPACT Successful	Before	CB	0.00234	105
sample1738	IMPACT Successful	Before	CB	0.00233	1001
sample1739	IMPACT Successful	Before	CB	0.00233	1052
sample1740	IMPACT Successful	Before	CB	0.00233	442
sample1741	IMPACT Successful	After	CB	0.00233	507
sample1742	IMPACT Successful	After	CB	0.00233	606
sample1743	IMPACT Successful	Before	ScfDNA	0.00232	842
sample1744	IMPACT Successful	Before	CB	0.00232	1121
sample1745	IMPACT Successful	Before	CB	0.00232	513
sample1746	IMPACT Successful	Before	CB	0.00232	620
sample1747	IMPACT Successful	Before	CB	0.00231	1213
sample1748	IMPACT Successful	Before	CB	0.00231	900
sample1749	IMPACT Successful	Before	CB	0.00231	430
sample1750	Failure, low coverage	Before	ScfDNA	0.00231	22
sample1751	IMPACT Successful	Before	CB	0.00231	726
sample1752	IMPACT Successful	Before	CB	0.0023	997
sample1753	IMPACT Successful	Before	CB	0.0023	870
sample1754	IMPACT Successful	Before	CB	0.00229	423
sample1755	IMPACT Successful	Before	CB	0.00229	715
sample1756	IMPACT Successful	Before	CB	0.00229	437
sample1757	IMPACT Successful	Before	CB	0.00229	401
sample1758	IMPACT Successful	Before	CB	0.00229	538
sample1759	IMPACT Successful	After	CB	0.00229	262
sample1760	IMPACT Successful	Before	CB	0.00228	406
sample1761	IMPACT Successful	Before	CB	0.00228	415
sample1762	IMPACT Successful	Before	CB	0.00228	642
sample1763	IMPACT Successful	After	CB	0.00228	443
sample1764	IMPACT Successful	Before	CB	0.00227	581
sample1765	IMPACT Successful	Before	CB	0.00227	650
sample1766	IMPACT Successful	Before	ScfDNA	0.00227	332
sample1767	IMPACT Successful	Before	CB	0.00226	1068
sample1768	IMPACT Successful	Before	CB	0.00226	729
sample1769	IMPACT Successful	Before	CB	0.00226	391
sample1770	IMPACT Successful	Before	CB	0.00226	230
sample1771	IMPACT Successful	After	CB	0.00226	351
sample1772	IMPACT Successful	Before	CB	0.00225	598
sample1773	IMPACT Successful	Before	CB	0.00225	971
sample1774	IMPACT Successful	Before	CB	0.00225	766
sample1775	IMPACT Successful	Before	CB	0.00225	687
sample1776	IMPACT Successful	After	CB	0.00225	461
sample1777	IMPACT Successful	After	CB	0.00225	394
sample1778	IMPACT Successful	Before	CB	0.00224	543
sample1779	IMPACT Successful	Before	CB	0.00224	504
sample1780	IMPACT Successful	After	CB	0.00224	516
sample1781	IMPACT Successful	Before	CB	0.00223	825
sample1782	IMPACT Successful	Before	CB	0.00223	446
sample1783	IMPACT Successful	Before	CB	0.00223	469
sample1784	IMPACT Successful	After	CB	0.00223	284
sample1785	IMPACT Successful	After	CB	0.00223	632
sample1786	IMPACT Successful	Before	CB	0.00222	921
sample1787	IMPACT Successful	Before	CB	0.00222	908
sample1788	IMPACT Successful	Before	CB	0.00222	1160
sample1789	IMPACT Successful	Before	CB	0.00222	768
sample1790	IMPACT Successful	Before	CB	0.00221	539
sample1791	IMPACT Successful	Before	CB	0.00221	612
sample1792	IMPACT Successful	Before	CB	0.00221	1222
sample1793	IMPACT Successful	Before	CB	0.00221	500
sample1794	IMPACT Successful	After	CB	0.00221	489
sample1795	IMPACT Successful	Before	CB	0.0022	922
sample1796	IMPACT Successful	Before	CB	0.0022	833
sample1797	IMPACT Successful	Before	CB	0.0022	641
sample1798	IMPACT Successful	Before	CB	0.0022	908
sample1799	IMPACT Successful	Before	CB	0.0022	697
sample1800	IMPACT Successful	Before	CB	0.0022	441
sample1801	IMPACT Successful	Before	ScfDNA	0.0022	547
sample1802	IMPACT Successful	Before	CB	0.0022	472
sample1803	IMPACT Successful	After	CB	0.0022	356
sample1804	IMPACT Successful	Before	CB	0.00219	1083
sample1805	IMPACT Successful	Before	CB	0.00218	1006
sample1806	IMPACT Successful	Before	CB	0.00218	1128
sample1807	IMPACT Successful	Before	CB	0.00218	975
sample1808	IMPACT Successful	Before	CB	0.00218	970
sample1809	IMPACT Successful	Before	CB	0.00218	812
sample1810	IMPACT Successful	Before	CB	0.00218	570
sample1811	IMPACT Successful	Before	CB	0.00217	1244
sample1812	IMPACT Successful	Before	CB	0.00217	758
sample1813	IMPACT Successful	Before	CB	0.00217	873
sample1814	IMPACT Successful	Before	CB	0.00217	638
sample1815	IMPACT Successful	Before	CB	0.00217	415
sample1816	IMPACT Successful	Before	CB	0.00217	721
sample1817	IMPACT Successful	Before	CB	0.00217	580
sample1818	IMPACT Successful	After	CB	0.00217	723
sample1819	IMPACT Successful	After	CB	0.00217	382
sample1820	IMPACT Successful	After	CB	0.00217	435
sample1821	IMPACT Successful	After	CB	0.00217	277
sample1822	IMPACT Successful	Before	CB	0.00216	603
sample1823	IMPACT Successful	Before	CB	0.00216	511
sample1824	IMPACT Successful	Before	CB	0.00216	553
sample1825	IMPACT Successful	Before	CB	0.00216	244
sample1826	IMPACT Successful	Before	CB	0.00216	602
sample1827	IMPACT Successful	Before	CB	0.00216	706
sample1828	IMPACT Successful	Before	CB	0.00215	952
sample1829	IMPACT Successful	Before	CB	0.00215	895
sample1830	IMPACT Successful	Before	CB	0.00215	721
sample1831	IMPACT Successful	Before	CB	0.00215	494
sample1832	IMPACT Successful	Before	CB	0.00215	733
sample1833	IMPACT Successful	Before	CB	0.00215	702
sample1834	IMPACT Successful	Before	CB	0.00215	479
sample1835	IMPACT Successful	After	CB	0.00215	574
sample1836	IMPACT Successful	After	CB	0.00215	338
sample1837	IMPACT Successful	Before	CB	0.00214	890
sample1838	IMPACT Successful	Before	CB	0.00214	853
sample1839	IMPACT Successful	Before	CB	0.00214	300
sample1840	IMPACT Successful	After	CB	0.00214	488
sample1841	IMPACT Successful	Before	CB	0.00213	1000
sample1842	IMPACT Successful	Before	CB	0.00213	981
sample1843	IMPACT Successful	Before	CB	0.00212	816
sample1844	IMPACT Successful	Before	ScfDNA	0.00212	265
sample1845	IMPACT Successful	Before	CB	0.00212	312
sample1846	IMPACT Successful	Before	CB	0.00212	652
sample1847	IMPACT Successful	Before	ScfDNA	0.00212	86
sample1848	IMPACT Successful	Before	ScfDNA	0.00212	446
sample1849	IMPACT Successful	After	CB	0.00212	633
sample1850	IMPACT Successful	Before	CB	0.00211	242
sample1851	IMPACT Successful	Before	CB	0.00211	603
sample1852	IMPACT Successful	Before	CB	0.00211	679
sample1853	IMPACT Successful	Before	CB	0.00211	331
sample1854	IMPACT Successful	Before	CB	0.00211	1067
sample1855	IMPACT Successful	Before	CB	0.00211	711
sample1856	IMPACT Successful	Before	CB	0.00211	525
sample1857	Failure, low coverage	After	CB	0.00211	21
sample1858	IMPACT Successful	After	CB	0.00211	426
sample1859	IMPACT Successful	After	CB	0.00211	314
sample1860	IMPACT Successful	Before	CB	0.0021	884
sample1861	IMPACT Successful	Before	CB	0.0021	970
sample1862	IMPACT Successful	Before	CB	0.0021	875
sample1863	IMPACT Successful	Before	CB	0.0021	1160
sample1864	IMPACT Successful	Before	CB	0.0021	484
sample1865	IMPACT Successful	Before	CB	0.0021	813
sample1866	IMPACT Successful	Before	CB	0.0021	823
sample1867	IMPACT Successful	Before	CB	0.0021	643
sample1868	IMPACT Successful	Before	CB	0.0021	849
sample1869	IMPACT Successful	Before	CB	0.0021	806
sample1870	IMPACT Successful	Before	CB	0.0021	407
sample1871	IMPACT Successful	Before	CB	0.0021	750
sample1872	IMPACT Successful	Before	CB	0.00209	690
sample1873	IMPACT Successful	Before	CB	0.00209	729
sample1874	IMPACT Successful	After	CB	0.00209	473
sample1875	IMPACT Successful	Before	CB	0.00208	1494
sample1876	IMPACT Successful	Before	CB	0.00208	259
sample1877	IMPACT Successful	Before	CB	0.00208	711
sample1878	IMPACT Successful	Before	CB	0.00208	1057
sample1879	IMPACT Successful	Before	CB	0.00208	548
sample1880	IMPACT Successful	Before	CB	0.00208	687
sample1881	IMPACT Successful	Before	CB	0.00207	854
sample1882	IMPACT Successful	Before	ScfDNA	0.00207	920
sample1883	IMPACT Successful	Before	CB	0.00207	590
sample1884	IMPACT Successful	Before	CB	0.00207	571
sample1885	IMPACT Successful	Before	CB	0.00207	369
sample1886	IMPACT Successful	Before	CB	0.00207	503
sample1887	IMPACT Successful	After	CB	0.00207	327
sample1888	IMPACT Successful	Before	CB	0.00206	1174
sample1889	IMPACT Successful	Before	CB	0.00206	337
sample1890	IMPACT Successful	After	CB	0.00206	374
sample1891	IMPACT Successful	Before	CB	0.00205	534
sample1892	IMPACT Successful	Before	ScfDNA	0.00205	55
sample1893	IMPACT Successful	Before	CB	0.00205	702
sample1894	IMPACT Successful	After	CB	0.00205	453
sample1895	IMPACT Successful	Before	CB	0.00204	1188
sample1896	IMPACT Successful	Before	CB	0.00204	388
sample1897	IMPACT Successful	Before	CB	0.00204	445
sample1898	IMPACT Successful	After	CB	0.00204	362
sample1899	IMPACT Successful	Before	CB	0.00203	746
sample1900	IMPACT Successful	Before	CB	0.00203	719
sample1901	IMPACT Successful	Before	CB	0.00203	917
sample1902	IMPACT Successful	Before	CB	0.00203	1121
sample1903	IMPACT Successful	After	CB	0.00203	580
sample1904	IMPACT Successful	Before	CB	0.00202	364
sample1905	IMPACT Successful	Before	CB	0.00202	529
sample1906	IMPACT Successful	Before	CB	0.00202	615
sample1907	IMPACT Successful	Before	CB	0.00201	739
sample1908	IMPACT Successful	Before	CB	0.00201	336
sample1909	IMPACT Successful	Before	ScfDNA	0.00201	434
sample1910	IMPACT Successful	Before	CB	0.00201	305
sample1911	IMPACT Successful	Before	CB	0.002	503
sample1912	IMPACT Successful	Before	CB	0.002	933
sample1913	IMPACT Successful	Before	CB	0.002	1544
sample1914	IMPACT Successful	Before	CB	0.002	738
sample1915	IMPACT Successful	Before	CB	0.002	631
sample1916	IMPACT Successful	Before	CB	0.002	409
sample1917	IMPACT Successful	Before	CB	0.002	334
sample1918	IMPACT Successful	Before	CB	0.002	544
sample1919	IMPACT Successful	Before	CB	0.002	534
sample1920	IMPACT Successful	Before	CB	0.002	687
sample1921	IMPACT Successful	Before	CB	0.002	651
sample1922	IMPACT Successful	Before	CB	0.00199	834
sample1923	IMPACT Successful	Before	CB	0.00199	1042
sample1924	IMPACT Successful	Before	CB	0.00199	600
sample1925	IMPACT Successful	Before	CB	0.00199	634
sample1926	IMPACT Successful	Before	CB	0.00199	741
sample1927	IMPACT Successful	Before	CB	0.00198	366
sample1928	IMPACT Successful	Before	CB	0.00198	286
sample1929	IMPACT Successful	Before	CB	0.00198	530
sample1930	IMPACT Successful	Before	CB	0.00198	745
sample1931	IMPACT Successful	Before	CB	0.00198	490
sample1932	IMPACT Successful	Before	CB	0.00198	815
sample1933	IMPACT Successful	After	CB	0.00198	330
sample1934	IMPACT Successful	After	CB	0.00198	727
sample1935	IMPACT Successful	Before	ScfDNA	0.00197	785
sample1936	IMPACT Successful	Before	CB	0.00197	1744
sample1937	IMPACT Successful	Before	CB	0.00197	506
sample1938	IMPACT Successful	Before	CB	0.00197	632
sample1939	IMPACT Successful	Before	CB	0.00197	514
sample1940	IMPACT Successful	Before	CB	0.00197	370
sample1941	IMPACT Successful	After	CB	0.00197	371
sample1942	IMPACT Successful	Before	CB	0.00196	589
sample1943	IMPACT Successful	Before	CB	0.00196	687
sample1944	IMPACT Successful	Before	CB	0.00196	633
sample1945	IMPACT Successful	Before	CB	0.00196	457
sample1946	IMPACT Successful	Before	CB	0.00196	658
sample1947	IMPACT Successful	Before	CB	0.00196	233
sample1948	IMPACT Successful	Before	CB	0.00196	599
sample1949	IMPACT Successful	Before	CB	0.00196	622
sample1950	IMPACT Successful	Before	ScfDNA	0.00195	984
sample1951	IMPACT Successful	Before	CB	0.00195	566
sample1952	IMPACT Successful	Before	CB	0.00195	268
sample1953	IMPACT Successful	Before	CB	0.00195	720
sample1954	IMPACT Successful	Before	ScfDNA	0.00195	263
sample1955	IMPACT Successful	Before	CB	0.00195	321
sample1956	IMPACT Successful	Before	CB	0.00195	678
sample1957	IMPACT Successful	Before	CB	0.00195	765
sample1958	IMPACT Successful	Before	CB	0.00195	690
sample1959	IMPACT Successful	Before	CB	0.00194	1074
sample1960	IMPACT Successful	Before	CB	0.00194	522
sample1961	IMPACT Successful	Before	CB	0.00194	520
sample1962	IMPACT Successful	Before	CB	0.00194	784
sample1963	IMPACT Successful	Before	CB	0.00194	813
sample1964	IMPACT Successful	Before	CB	0.00194	498
sample1965	IMPACT Successful	Before	ScfDNA	0.00193	1087
sample1966	IMPACT Successful	Before	CB	0.00193	979
sample1967	IMPACT Successful	Before	CB	0.00193	724
sample1968	IMPACT Successful	Before	CB	0.00193	685
sample1969	IMPACT Successful	Before	CB	0.00193	656
sample1970	IMPACT Successful	Before	CB	0.00193	539
sample1971	IMPACT Successful	Before	CB	0.00192	1020
sample1972	IMPACT Successful	Before	CB	0.00192	888
sample1973	IMPACT Successful	Before	CB	0.00192	521
sample1974	IMPACT Successful	Before	CB	0.00192	398
sample1975	IMPACT Successful	Before	CB	0.00192	377
sample1976	IMPACT Successful	Before	CB	0.00192	304
sample1977	Canceled Test	Before	CB	NA	NA
sample1978	IMPACT Successful	Before	CB	0.00192	714
sample1979	IMPACT Successful	Before	CB	0.00191	912
sample1980	IMPACT Successful	Before	CB	0.00191	861
sample1981	IMPACT Successful	Before	CB	0.00191	592
sample1982	IMPACT Successful	After	ScfDNA	0.00191	69
sample1983	IMPACT Successful	After	CB	0.00191	388
sample1984	IMPACT Successful	After	CB	0.00191	225
sample1985	IMPACT Successful	Before	CB	0.0019	855
sample1986	IMPACT Successful	Before	CB	0.0019	217
sample1987	IMPACT Successful	Before	CB	0.0019	689
sample1988	IMPACT Successful	Before	CB	0.0019	596
sample1989	IMPACT Successful	After	CB	0.0019	383
sample1990	IMPACT Successful	Before	CB	0.00189	959
sample1991	IMPACT Successful	Before	CB	0.00189	436
sample1992	IMPACT Successful	Before	CB	0.00189	474
sample1993	IMPACT Successful	Before	ScfDNA	0.00189	661
sample1994	IMPACT Successful	Before	CB	0.00189	725
sample1995	IMPACT Successful	Before	CB	0.00188	434
sample1996	IMPACT Successful	Before	CB	0.00188	430
sample1997	IMPACT Successful	Before	CB	0.00188	720
sample1998	IMPACT Successful	Before	CB	0.00188	616
sample1999	IMPACT Successful	Before	CB	0.00188	937
[truncated: 2,872 more rows]

## Sheet: Figure4a
Sample Type	CANCER_TYPE	LEVEL_1 (%)	LEVEL_2 (%)	LEVEL_3A (%)	LEVEL_3B (%)	LEVEL_4 (%)	LEVEL_R1 (%)	NO_LEVEL (%)	ONCOGENIC (%)	Total Samples (n)
CB	Bladder Cancer	0.23	0	0	0.5	0.17	0	0	0.1	30
Genie	Bladder Cancer	0.24	0.02	0.07	0.38	0.12	0	0.03	0.15	1873
ScfDNA	Bladder Cancer	0.36	0.05	0.05	0.27	0.09	0	0	0.18	22
CB	Breast Cancer	0.58	0	0.02	0.1	0.05	0	0.02	0.24	197
Genie	Breast Cancer	0.56	0	0.03	0.11	0.04	0	0.03	0.22	6051
ScfDNA	Breast Cancer	0.57	0	0	0.29	0	0	0	0.14	7
CB	Cancer of Unknown Primary	0.03	0	0.02	0.51	0.2	0	0.02	0.22	187
Genie	Cancer of Unknown Primary	0.03	0	0.01	0.49	0.15	0	0.09	0.23	1269
ScfDNA	Cancer of Unknown Primary	0	0	0	1	0	0	0	0	3
CB	Hepatobiliary Cancer	0.18	0	0.03	0.28	0.26	0	0.01	0.24	72
Genie	Hepatobiliary Cancer	0.17	0	0.02	0.33	0.13	0	0.07	0.27	1225
ScfDNA	Hepatobiliary Cancer	0.17	0	0	0.67	0.17	0	0	0	6
CB	Melanoma	0.27	0.03	0.3	0.21	0.08	0.01	0.01	0.09	77
Genie	Melanoma	0.24	0.01	0.26	0.2	0.12	0	0.04	0.13	1536
ScfDNA	Melanoma	0.25	0	0.25	0	0.5	0	0	0	4
CB	Non-Small Cell Lung Cancer	0.46	0.01	0.14	0.12	0.13	0.04	0	0.09	1485
Genie	Non-Small Cell Lung Cancer	0.43	0.01	0.14	0.11	0.13	0.04	0.04	0.1	5963
ScfDNA	Non-Small Cell Lung Cancer	0.34	0	0.08	0.13	0.15	0.08	0.04	0.2	80
CB	Pancreatic Cancer	0	0.04	0.79	0.06	0.07	0	0.01	0.04	675
Genie	Pancreatic Cancer	0.01	0.04	0.64	0.09	0.09	0	0.05	0.07	2084
ScfDNA	Pancreatic Cancer	0.03	0.06	0.61	0.08	0.17	0	0	0.06	36
CB	Small Cell Lung Cancer	0	0	0.01	0.4	0.08	0	0	0.51	144
Genie	Small Cell Lung Cancer	0.01	0	0.01	0.38	0.06	0	0.01	0.54	306
ScfDNA	Small Cell Lung Cancer	0	0	0	0.5	0	0	0	0.5	2
CB	Thyroid Cancer	0.58	0	0.15	0.12	0.03	0	0	0.12	60
Genie	Thyroid Cancer	0.55	0	0.14	0.12	0.04	0	0.04	0.1	733
ScfDNA	Thyroid Cancer	0.5	0	0	0	0.25	0	0	0.25	4
CB	All Other Types	0.11	0	0.02	0.34	0.1	0.07	0.03	0.32	467
Genie	All Other Types	0.08	0.01	0.04	0.3	0.09	0.09	0.09	0.29	23615
ScfDNA	All Other Types	0.06	0.04	0.43	0.17	0.19	0	0	0.11	53

## Sheet: Figure4a,b,c
SAMPLE_ID	Type	CANCER_TYPE	TMB_SCORE	LEVEL_1	LEVEL_2	LEVEL_3A	LEVEL_3B	LEVEL_4	LEVEL_R1	LEVEL_R2	LEVEL_1_MUTATION	LEVEL_2_MUTATION	LEVEL_3A_MUTATION	LEVEL_3B_MUTATION	LEVEL_4_MUTATION	LEVEL_R1_MUTATION	LEVEL_R2_MUTATION	HIGHEST_LEVEL	HIGHEST_LEVEL_MUTATION	HIGHEST_LEVEL_GENE	HIGHEST_SENSITIVE_LEVEL	HIGHEST_SENSITIVE_LEVEL_MUTATION	HIGHEST_RESISTANCE_LEVEL	HIGHEST_RESISTANCE_LEVEL_MUTATION	ONCOGENIC_MUTATIONS	#ONCOGENIC_MUTATIONS	RESISTANCE_MUTATIONS	#RESISTANCE_MUTATIONS	#MUTATIONS_WITH_SENSITIVE_THERAPEUTIC_IMPLICATIONS	#MUTATIONS_WITH_RESISTANCE_THERAPEUTIC_IMPLICATIONS	#MUTATIONS_WITH_DIAGNOSTIC_IMPLICATIONS	#MUTATIONS_WITH_PROGNOSTIC_IMPLICATIONS	#MUTATIONS
P-0000159-T01-IM3	CB	Hepatobiliary Cancer	2.2															Oncogenic							BAP1 p.V162Gfs*24	1		0	0	0	0	0	2
P-0004006-T01-IM3	CB	Small Cell Lung Cancer	3.3															Oncogenic							TP53 p.R342*;RB1 p.L199Ffs*4;JUN Amplification;MYCL1 Amplification	4		0	0	0	0	0	11
P-0000077-T01-IM3	CB	Breast Cancer	2.2	Trastuzumab,Trastuzumab+Chemotherapy,Ado-Trastuzumab Emtansine,Lapatinib+Capecitabine,Lapatinib+Letrozole,Trastuzumab+Pertuzumab+Chemotherapy,Neratinib,Neratinib+Capecitabine,Trastuzumab+Tucatinib+Capecitabine,Trastuzumab Deruxtecan,Margetuximab+Chemotherapy(ERBB2 Amplification)			Trastuzumab+Carboplatin-Taxol Regimen,Trastuzumab+Pertuzumab,Lapatinib+Trastuzumab,Pembrolizumab+Trastuzumab+Chemotherapy,Tucatinib+Trastuzumab(ERBB2 Amplification)				ERBB2 Amplification			ERBB2 Amplification				LEVEL_1	ERBB2 Amplification	ERBB2	LEVEL_1	ERBB2 Amplification			CCND1 Amplification;ERBB2 Amplification;PAK1 Amplification;MCL1 Amplification;FGF4 Amplification;FGF3 Amplification;FGF19 Amplification	7		0	1	0	0	0	10
P-0000127-T02-IM3	CB	Hepatobiliary Cancer	2.2															Oncogenic							TP53 p.Y234C;CCND1 Amplification;FGF4 Amplification;FGF3 Amplification;FGF19 Amplification	5		0	0	0	0	0	7
P-0000132-T01-IM3	CB	Small Cell Lung Cancer	8.9															Oncogenic							TP53 p.Q136P;RB1 p.L670Cfs*7;PIK3CA Amplification;GATA3 Deletion;ARID5B Deletion;TGFBR2 Deletion;BCL6 Amplification	7		0	0	0	0	0	17
P-0000125-T01-IM3	CB	Breast Cancer	4.5															No_Level								0		0	0	0	0	0	4
P-0000158-T01-IM3	CB	Breast Cancer	2.2	Trastuzumab,Trastuzumab+Chemotherapy,Ado-Trastuzumab Emtansine,Lapatinib+Capecitabine,Lapatinib+Letrozole,Trastuzumab+Pertuzumab+Chemotherapy,Neratinib,Neratinib+Capecitabine,Trastuzumab+Tucatinib+Capecitabine,Trastuzumab Deruxtecan,Margetuximab+Chemotherapy(ERBB2 Amplification)			Trastuzumab+Carboplatin-Taxol Regimen,Trastuzumab+Pertuzumab,Lapatinib+Trastuzumab,Pembrolizumab+Trastuzumab+Chemotherapy,Tucatinib+Trastuzumab(ERBB2 Amplification)				ERBB2 Amplification			ERBB2 Amplification				LEVEL_1	ERBB2 Amplification	ERBB2	LEVEL_1	ERBB2 Amplification			MLL2 p.G1864Afs*12;ERBB2 Amplification	2		0	1	0	0	0	7
P-0000149-T02-IM3	CB	Non-Small Cell Lung Cancer	5.6	Trastuzumab Deruxtecan(ERBB2 p.G778_P780dup)	Ado-Trastuzumab Emtansine(ERBB2 p.G778_P780dup)	Neratinib,Trastuzumab+Pertuzumab+Docetaxel(ERBB2 p.G778_P780dup)	Talazoparib+Enzalutamide(ATR p.G1795Efs*29)	RP-6306,BLU-222(CCNE1 Amplification)			ERBB2 p.G778_P780dup	ERBB2 p.G778_P780dup	ERBB2 p.G778_P780dup	ATR p.G1795Efs*29	CCNE1 Amplification			LEVEL_1	ERBB2 p.G778_P780dup	ERBB2	LEVEL_1	ERBB2 p.G778_P780dup			TERT ;ATR p.G1795Efs*29;ERBB2 p.G778_P780dup;CCNE1 Amplification;KDM5A Amplification	5		0	3	0	0	0	8
P-0000163-T02-IM3	CB	Non-Small Cell Lung Cancer	3.3	Trastuzumab Deruxtecan(ERBB2 p.Y772_A775dup)	Ado-Trastuzumab Emtansine(ERBB2 p.Y772_A775dup)	Neratinib,Trastuzumab+Pertuzumab+Docetaxel(ERBB2 p.Y772_A775dup)					ERBB2 p.Y772_A775dup	ERBB2 p.Y772_A775dup	ERBB2 p.Y772_A775dup					LEVEL_1	ERBB2 p.Y772_A775dup	ERBB2	LEVEL_1	ERBB2 p.Y772_A775dup			TP53 p.R248W;ERBB2 p.Y772_A775dup;RB1 Deletion;FOXA1 Amplification;NKX2-1 Amplification	5		0	1	0	0	0	6
P-0000613-T01-IM3	CB	Breast Cancer	19	Alpelisib+Fulvestrant,Capivasertib+Fulvestrant(PIK3CA p.E545K);Trastuzumab,Trastuzumab+Chemotherapy,Ado-Trastuzumab Emtansine,Lapatinib+Capecitabine,Lapatinib+Letrozole,Trastuzumab+Pertuzumab+Chemotherapy,Neratinib,Neratinib+Capecitabine,Trastuzumab+Tucatinib+Capecitabine,Trastuzumab Deruxtecan,Margetuximab+Chemotherapy(ERBB2 Amplification)			Trastuzumab+Carboplatin-Taxol Regimen,Trastuzumab+Pertuzumab,Lapatinib+Trastuzumab,Pembrolizumab+Trastuzumab+Chemotherapy,Tucatinib+Trastuzumab(ERBB2 Amplification)	RLY-2608,RLY-2608+Fulvestrant(PIK3CA p.E545K)			ERBB2 Amplification;PIK3CA p.E545K			ERBB2 Amplification	PIK3CA p.E545K			LEVEL_1	ERBB2 Amplification;PIK3CA p.E545K	ERBB2	LEVEL_1	ERBB2 Amplification;PIK3CA p.E545K			PIK3CA p.E545K;RAD52 p.R396C;TP53 p.Q192*;ERBB2 Amplification	4		0	2	0	0	0	18
P-0000388-T01-IM3	CB	Non-Small Cell Lung Cancer	14.5					Trametinib,Cobimetinib(NF1 p.G2481Vfs*8);Trametinib,Cobimetinib,Binimetinib(KRAS p.G13D)							NF1 p.G2481Vfs*8;KRAS p.G13D			LEVEL_4	NF1 p.G2481Vfs*8;KRAS p.G13D	NF1	LEVEL_4	NF1 p.G2481Vfs*8;KRAS p.G13D			ERCC4 p.E17*;TP53 p.A78Qfs*45;NF1 p.G2481Vfs*8;SMAD4 p.G231Afs*10;KRAS p.G13D	5		0	2	0	0	0	13
P-0000325-T01-IM3	CB	Anal Cancer	3.3															Oncogenic							MLL2 p.R2830*	1		0	0	0	0	0	3
P-0000302-T01-IM3	CB	Non-Small Cell Lung Cancer	1.1					PLX8394(BRAF p.G469A)							BRAF p.G469A			LEVEL_4	BRAF p.G469A	BRAF	LEVEL_4	BRAF p.G469A			BRAF p.G469A	1		0	1	0	0	0	1
P-0000326-T01-IM3	CB	Cancer of Unknown Primary	4.5															Oncogenic							TERT ;TP53 p.R158H;TGFBR1 p.W273*;RBM10 p.S544*	4		0	0	0	0	0	4
P-0000418-T01-IM3	CB	Non-Small Cell Lung Cancer	2.2					Palbociclib,Ribociclib,Abemaciclib(CDKN2A Deletion)							CDKN2A Deletion			LEVEL_4	CDKN2A Deletion	CDKN2	LEVEL_4	CDKN2A Deletion			TP53 p.R175H;MLL2 p.X4839_splice;CCND2 Amplification;CDKN2B Deletion;CDKN2A Deletion;KDM5A Amplification	6		0	1	0	0	0	11
P-0000384-T01-IM3	CB	Bladder Cancer	8.9				Milademetan,Brigimadlin(MDM2 Amplification)							MDM2 Amplification				LEVEL_3B	MDM2 Amplification	MDM2	LEVEL_3B	MDM2 Amplification			TERT ;SMARCB1 p.X121_splice;MCL1 Amplification;MDM2 Amplification	4		0	1	0	0	0	10
P-0000460-T01-IM3	CB	Thyroid Cancer	2.2															Oncogenic							TERT ;PIK3R1 p.X583_splice	2		0	0	0	0	0	2
P-0000495-T01-IM3	CB	Breast Cancer	11.2	Alpelisib+Fulvestrant,Capivasertib+Fulvestrant(PIK3CA p.H1047R)				LOXO-783,LOXO-783+Fulvestrant,RLY-2608,RLY-2608+Fulvestrant,LOXO-783+Fulvestrant+Abemaciclib,LOXO-783+LY3484356,LOXO-783+LY3484356+Abemaciclib,LOXO-783+Aromatase Inhibition Therapy+Abemaciclib,LOXO-783+Paclitaxel(PIK3CA p.H1047R)			PIK3CA p.H1047R				PIK3CA p.H1047R			LEVEL_1	PIK3CA p.H1047R	PIK3C	LEVEL_1	PIK3CA p.H1047R			PIK3CA p.H1047R;TP53 p.Q317Sfs*28;AURKA Amplification;FOXA1 Amplification	4		0	1	0	0	0	14
P-0000553-T01-IM3	CB	Esophagogastric Cancer	6.7					RLY-4008(FGFR2 Amplification)							FGFR2 Amplification			LEVEL_4	FGFR2 Amplification	FGFR2	LEVEL_4	FGFR2 Amplification			TP53 p.R273H;GNAS p.R201H;GNAS p.R201C;FGFR2 Amplification	4		0	1	0	0	0	10
P-0000524-T01-IM3	CB	Salivary Gland Cancer	3.3															Oncogenic							NOTCH1 p.S2439Rfs*37	1		0	0	0	0	0	3
P-0000527-T01-IM3	CB	Non-Small Cell Lung Cancer	11.2															Oncogenic							NFE2L2 p.R34L;CREBBP p.Q517*;RB1 p.R418Sfs*9;TP53 p.K120Sfs*3	4		0	0	0	0	0	11
P-0000571-T01-IM3	CB	Non-Small Cell Lung Cancer	7.8	Amivantamab,Mobocertinib(EGFR p.N771_H773dup)		Poziotinib,CLN-081(EGFR p.N771_H773dup)			Erlotinib,Gefitinib,Afatinib(EGFR p.N771_H773dup)		EGFR p.N771_H773dup		EGFR p.N771_H773dup			EGFR p.N771_H773dup		LEVEL_R1	EGFR p.N771_H773dup	EGFR	LEVEL_1	EGFR p.N771_H773dup	LEVEL_R1	EGFR p.N771_H773dup	EGFR p.N771_H773dup;EGFR Amplification;RB1 Deletion	3		0	1	1	0	0	10
P-0000676-T01-IM3	CB	Non-Small Cell Lung Cancer	10															Oncogenic							TP53 p.C238W	1		0	0	0	0	0	9
P-0000586-T01-IM3	CB	Head and Neck Cancer	4.5															Oncogenic							TP53 p.X187_splice;IRS2 Amplification	2		0	0	0	0	0	5
P-0000628-T01-IM3	CB	Non-Small Cell Lung Cancer	4.5	Erlotinib,Erlotinib+Ramucirumab,Afatinib,Gefitinib,Osimertinib,Dacomitinib(EGFR p.L747_P753delinsS)		Patritumab Deruxtecan(EGFR p.L747_P753delinsS)					EGFR p.L747_P753delinsS		EGFR p.L747_P753delinsS					LEVEL_1	EGFR p.L747_P753delinsS	EGFR	LEVEL_1	EGFR p.L747_P753delinsS			EGFR p.L747_P753delinsS;TP53 p.E298*;SETD2 p.N1643Dfs*25;EGFR Amplification;RB1 Deletion;MYC Amplification	6		0	1	0	0	0	8
P-0000644-T01-IM3	CB	Hepatobiliary Cancer	1.1	Pemigatinib,Futibatinib(FGFR2-AHCYL1 fusion)		RLY-4008(FGFR2-AHCYL1 fusion)		Erdafitinib,AZD4547(FGFR2-AHCYL1 fusion)			FGFR2-AHCYL1 fusion		FGFR2-AHCYL1 fusion		FGFR2-AHCYL1 fusion			LEVEL_1	FGFR2-AHCYL1 fusion	FGFR2	LEVEL_1	FGFR2-AHCYL1 fusion			FGFR2-AHCYL1 fusion	1		0	1	0	0	0	2
P-0000663-T01-IM3	CB	Germ Cell Tumor	1.1															No_Level								0		0	0	0	0	0	1
P-0000876-T01-IM3	CB	Thyroid Cancer	1.1															Oncogenic							STK11 p.K84*	1		0	0	0	0	0	1
P-0000993-T01-IM3	CB	Non-Small Cell Lung Cancer	19			Erdafitinib(FGFR1 Amplification)		Palbociclib,Ribociclib,Abemaciclib(CDKN2A Deletion)					FGFR1 Amplification		CDKN2A Deletion			LEVEL_3A	FGFR1 Amplification	FGFR1	LEVEL_3A	FGFR1 Amplification			MLL2 p.S2312*;FAT1 p.L4081*;PIK3R1 p.G376R;MLL3 p.Q3470*;MLL2 p.R5179L;TP53 p.X126_splice;CDKN2B Deletion;CDKN2A Deletion;FGFR1 Amplification	9		0	2	0	0	0	22
P-0000935-T01-IM3	CB	Prostate Cancer	1.1				Capivasertib+Fulvestrant(PTEN Deletion)	GSK2636771,AZD8186(PTEN Deletion)						PTEN Deletion	PTEN Deletion			LEVEL_3B	PTEN Deletion	PTEN	LEVEL_3B	PTEN Deletion			TP53 p.F134V;PTEN Deletion;MAP3K1 Deletion;AR Amplification	4		0	1	0	0	0	5
P-0001130-T01-IM3	CB	Non-Small Cell Lung Cancer	10					Bemcentinib+Pembrolizumab(STK11 p.Q100Pfs*51)							STK11 p.Q100Pfs*51			LEVEL_4	STK11 p.Q100Pfs*51	STK11	LEVEL_4	STK11 p.Q100Pfs*51			TP53 p.R248Q;PBRM1 p.G508Lfs*14;STK11 p.Q100Pfs*51;SMARCA4 p.M210Dfs*77;MCL1 Amplification	5		0	1	0	0	0	10
P-0001084-T01-IM3	CB	Non-Small Cell Lung Cancer	4.5					Tazemetostat,PLX2853(ARID1A p.N917Ifs*2)							ARID1A p.N917Ifs*2			LEVEL_4	ARID1A p.N917Ifs*2	ARID1	LEVEL_4	ARID1A p.N917Ifs*2			RB1 p.X840_splice;TP53 p.G266*;ARID1A p.N917Ifs*2	3		0	1	0	0	0	4
P-0001257-T01-IM3	CB	Non-Small Cell Lung Cancer	19	Sotorasib,Adagrasib(KRAS p.G12C)			Adagrasib+Cetuximab,Adagrasib+Panitumumab,Sotorasib+Cetuximab,Sotorasib+Panitumumab(KRAS p.G12C)	Trametinib,Cobimetinib,Binimetinib(KRAS p.G12C)			KRAS p.G12C			KRAS p.G12C	KRAS p.G12C			LEVEL_1	KRAS p.G12C	KRAS	LEVEL_1	KRAS p.G12C			KRAS p.G12C;TP53 p.Y163C;TP53 p.P128A	3		0	1	0	0	0	17
P-0001261-T01-IM3	CB	Gastrointestinal Neuroendocrine Tumor	11.2				RMC-6236(KRAS p.G12A);Capivasertib+Fulvestrant(PTEN Deletion)	Trametinib,Cobimetinib,Binimetinib(KRAS p.G12A);GSK2636771,AZD8186(PTEN Deletion)						PTEN Deletion;KRAS p.G12A	PTEN Deletion;KRAS p.G12A			LEVEL_3B	PTEN Deletion;KRAS p.G12A	PTEN	LEVEL_3B	PTEN Deletion;KRAS p.G12A			TERT ;KRAS p.G12A;APC p.R213*;APC p.S1411Rfs*4;SMARCA4 p.R973Q;FAT1 p.I3008Kfs*3;PTEN Deletion;MITF Deletion;RB1 Deletion	9		0	2	0	0	0	15
P-0001301-T01-IM3	CB	Esophagogastric Cancer	3.3															Oncogenic							TP53 p.R306*;CDH1 p.X522_splice;CDK6 Amplification;SRC Amplification;BCL2L1 Amplification;AKT2 Amplification;DNMT3B Amplification	7		0	0	0	0	0	10
P-0001296-T01-IM3	CB	Non-Small Cell Lung Cancer	3.3	Erlotinib,Erlotinib+Ramucirumab,Afatinib,Gefitinib,Osimertinib,Dacomitinib(EGFR p.L858R)		Patritumab Deruxtecan(EGFR p.L858R)	Erdafitinib(FGFR1 Amplification)	RP-6306,BLU-222(CCNE1 Amplification)			EGFR p.L858R		EGFR p.L858R	FGFR1 Amplification	CCNE1 Amplification			LEVEL_1	EGFR p.L858R	EGFR	LEVEL_1	EGFR p.L858R			EGFR p.L858R;TP53 p.A159P;CCNE1 Amplification;FGFR1 Amplification;FOXA1 Amplification;AKT2 Amplification;NKX2-1 Amplification	7		0	3	0	0	0	8
P-0001664-T01-IM3	CB	Non-Small Cell Lung Cancer	7.8			Erdafitinib(FGFR1 Amplification)	Olaparib(CHEK1 p.X411_splice)	Tazemetostat,PLX2853(ARID1A- fusion)					FGFR1 Amplification	CHEK1 p.X411_splice	ARID1A- fusion			LEVEL_3A	FGFR1 Amplification	FGFR1	LEVEL_3A	FGFR1 Amplification			TP53 p.R158L;CHEK1 p.X411_splice;HNF1A p.N62Mfs*93;RB1 Deletion;FGFR1 Amplification;AKT2 Amplification;SPEN- fusion;ARID1A- fusion;LATS1- fusion	9		0	3	0	0	0	14
P-0001114-T02-IM3	CB	Breast Cancer	17.8	Alpelisib+Fulvestrant,Capivasertib+Fulvestrant(PIK3CA p.E545K);Capivasertib+Fulvestrant(PIK3CA p.E453Q)	Alpelisib+Fulvestrant(PIK3CA p.E453Q)		Erdafitinib(FGFR1 Amplification)	RLY-2608,RLY-2608+Fulvestrant(PIK3CA p.E545K);RLY-2608,RLY-2608+Fulvestrant(PIK3CA p.E453Q);Trametinib,Cobimetinib(NF1 p.W1258*)			PIK3CA p.E453Q;PIK3CA p.E545K	PIK3CA p.E453Q		FGFR1 Amplification	NF1 p.W1258*;PIK3CA p.E453Q;PIK3CA p.E545K			LEVEL_1	PIK3CA p.E453Q;PIK3CA p.E545K	PIK3C	LEVEL_1	PIK3CA p.E453Q;PIK3CA p.E545K			PIK3CA p.E545K;PIK3CA p.E453Q;MLL3 p.Q1473*;JAK1 p.Q986*;NF1 p.W1258*;PAK1 Amplification;AURKA Amplification;FGFR1 Amplification	8		0	4	0	0	0	21
P-0001381-T01-IM3	CB	Non-Small Cell Lung Cancer	11.2					Bemcentinib+Pembrolizumab(STK11 p.X245_splice)							STK11 p.X245_splice			LEVEL_4	STK11 p.X245_splice	STK11	LEVEL_4	STK11 p.X245_splice			MYC p.P74S;TP53 p.D281Y;STK11 p.X245_splice;TP53 p.P75Lfs*74	4		0	1	0	0	0	10
P-0001389-T01-IM3	CB	Non-Small Cell Lung Cancer	4.5	Erlotinib,Erlotinib+Ramucirumab,Afatinib,Gefitinib,Osimertinib,Dacomitinib(EGFR p.E746_A750del)		Patritumab Deruxtecan(EGFR p.E746_A750del)	Capivasertib+Fulvestrant(PTEN p.T319*)	GSK2636771,AZD8186(PTEN p.T319*)			EGFR p.E746_A750del		EGFR p.E746_A750del	PTEN p.T319*	PTEN p.T319*			LEVEL_1	EGFR p.E746_A750del	EGFR	LEVEL_1	EGFR p.E746_A750del			TP53 p.R273H;EGFR p.E746_A750del;PTEN p.T319*;RNF43 p.S251Afs*168	4		0	2	0	0	0	4
P-0001665-T01-IM3	CB	Non-Small Cell Lung Cancer	1.1	Amivantamab,Mobocertinib(EGFR p.H773dup)		Poziotinib,CLN-081(EGFR p.H773dup)			Erlotinib,Gefitinib,Afatinib(EGFR p.H773dup)		EGFR p.H773dup		EGFR p.H773dup			EGFR p.H773dup		LEVEL_R1	EGFR p.H773dup	EGFR	LEVEL_1	EGFR p.H773dup	LEVEL_R1	EGFR p.H773dup	EGFR p.H773dup;EGFR Amplification	2		0	1	1	0	0	2
P-0001729-T01-IM3	CB	Colorectal Cancer	3.3				RMC-6236(KRAS p.G12D)	MRTX-1133,Trametinib,ASP3082,Cobimetinib,Binimetinib(KRAS p.G12D)	Cetuximab,Panitumumab,Tucatinib+Trastuzumab(KRAS p.G12D)					KRAS p.G12D	KRAS p.G12D	KRAS p.G12D		LEVEL_R1	KRAS p.G12D	KRAS	LEVEL_3B	KRAS p.G12D	LEVEL_R1	KRAS p.G12D	KRAS p.G12D;TP53 p.P190L;FBXW7 Deletion;NKX3-1 Deletion	4		0	1	1	0	0	6
P-0001794-T01-IM3	CB	Head and Neck Cancer	3.3					Palbociclib,Ribociclib,Abemaciclib(CDKN2A Deletion)							CDKN2A Deletion			LEVEL_4	CDKN2A Deletion	CDKN2	LEVEL_4	CDKN2A Deletion			NFE2L2 p.R34Q;TP53 p.X187_splice;PIK3CA Amplification;EGFR Amplification;CDKN2B Deletion;CDKN2A Deletion;BCL6 Amplification;FAT1 Deletion	8		0	1	0	0	0	16
P-0001927-T01-IM3	CB	Non-Small Cell Lung Cancer	8.9															Oncogenic							TP53 p.E271*;CDKN2C p.Q87*;KEAP1 p.G430C;RBM10 p.E351*;EGFR Amplification	5		0	0	0	0	0	9
P-0001841-T01-IM3	CB	Melanoma	8.9	Dabrafenib+Trametinib,Vemurafenib+Atezolizumab+Cobimetinib,Trametinib,Vemurafenib+Cobimetinib,Encorafenib+Binimetinib(BRAF p.V600K)							BRAF p.V600K							LEVEL_1	BRAF p.V600K	BRAF	LEVEL_1	BRAF p.V600K			TERT ;CTNNB1 p.K335I;BRAF p.V600K;NSD1 Deletion	4		0	1	0	0	0	9
P-0001613-T01-IM3	CB	Non-Small Cell Lung Cancer	5.6	Erlotinib,Erlotinib+Ramucirumab,Afatinib,Gefitinib,Osimertinib,Dacomitinib(EGFR p.L858R)		Patritumab Deruxtecan(EGFR p.L858R)		RP-6306,BLU-222(CCNE1 Amplification)			EGFR p.L858R		EGFR p.L858R		CCNE1 Amplification			LEVEL_1	EGFR p.L858R	EGFR	LEVEL_1	EGFR p.L858R			EGFR p.L858R;EGFR p.E709K;TP53 p.M237I;EGFR Amplification;CCNE1 Amplification	5		0	2	0	0	0	7
P-0001638-T01-IM3	CB	Hepatobiliary Cancer	3.3					Tazemetostat,PLX2853(ARID1A p.V2132Gfs*17)							ARID1A p.V2132Gfs*17			LEVEL_4	ARID1A p.V2132Gfs*17	ARID1	LEVEL_4	ARID1A p.V2132Gfs*17			TERT ;ARID1A p.V2132Gfs*17	2		0	1	0	0	0	5
P-0001867-T01-IM3	CB	Colorectal Cancer	14.5															Oncogenic							TP53 p.R273L;TP53 p.R267Q;SMAD4 p.D351N;APC- fusion	4		0	0	0	0	0	14
P-0001864-T01-IM3	CB	Colorectal Cancer	12.3					Trametinib,Cobimetinib,Binimetinib(KRAS p.G13V)	Cetuximab,Panitumumab,Tucatinib+Trastuzumab(KRAS p.G13V)						KRAS p.G13V	KRAS p.G13V		LEVEL_R1	KRAS p.G13V	KRAS	LEVEL_4	KRAS p.G13V	LEVEL_R1	KRAS p.G13V	APC p.R1450*;APC p.S1276*;TP53 p.X258_splice;KRAS p.G13V;IRS2 Amplification;CDK8 Amplification	6		0	1	1	0	0	20
P-0001931-T01-IM3	CB	Non-Small Cell Lung Cancer	1.1															Oncogenic							TP53 p.D208V;EGFR Amplification	2		0	0	0	0	0	2
P-0001851-T01-IM3	CB	Adrenocortical Carcinoma	40.1															Oncogenic							RB1 p.R556*;TP53 p.N239S;CTNNB1 p.D32N;CREBBP p.Q2103*;BCOR p.R1217*;PIK3R3 p.Q187Vfs*6	6		0	0	0	0	0	44
P-0002096-T01-IM3	CB	Breast Cancer	1.1															Oncogenic							CCND1 Amplification;CCND3 Amplification;CDK6 Amplification;CDK8 Amplification;MCL1 Amplification;WT1 Deletion;MYC Amplification;FGF4 Amplification;FGF3 Amplification;FGF19 Amplification	10		0	0	0	0	0	18
P-0002669-T01-IM3	CB	Non-Small Cell Lung Cancer	23.4					Tazemetostat,PLX2853(ARID1A p.Q479*)							ARID1A p.Q479*			LEVEL_4	ARID1A p.Q479*	ARID1	LEVEL_4	ARID1A p.Q479*			SDHB p.X181_splice;ARID1A p.Q479*;BRAF p.Q257H;RB1 p.G581*;TP53 p.G279*;RNF43 p.S661_E662delinsF*;PTPRD p.F1114Sfs*10	7		0	1	0	0	0	21
P-0002050-T01-IM3	CB	Small Cell Lung Cancer	11.2															Oncogenic							RB1 p.V654Cfs*4;TP53 p.X187_splice;CREBBP- fusion	3		0	0	0	0	0	14
P-0001977-T01-IM3	CB	Non-Small Cell Lung Cancer	10			RMC-6236(KRAS p.G12V)		Trametinib,Cobimetinib,Binimetinib(KRAS p.G12V)					KRAS p.G12V		KRAS p.G12V			LEVEL_3A	KRAS p.G12V	KRAS	LEVEL_3A	KRAS p.G12V			KRAS p.G12V;TP53 p.V173L	2		0	1	0	0	0	9
P-0001972-T01-IM3	CB	Non-Small Cell Lung Cancer	10	Amivantamab,Mobocertinib(EGFR p.N771delinsSTH)		Poziotinib,CLN-081(EGFR p.N771delinsSTH)	Ivosidenib,Vorasidenib(IDH1 p.R132C)		Erlotinib,Gefitinib,Afatinib(EGFR p.N771delinsSTH)		EGFR p.N771delinsSTH		EGFR p.N771delinsSTH	IDH1 p.R132C		EGFR p.N771delinsSTH		LEVEL_R1	EGFR p.N771delinsSTH	EGFR	LEVEL_1	EGFR p.N771delinsSTH	LEVEL_R1	EGFR p.N771delinsSTH	IDH1 p.R132C;TP53 p.P250L;EGFR p.N771delinsSTH;CCND1 Amplification;EGFR Amplification;PAK1 Amplification;FGF4 Amplification;FGF3 Amplification;FGF19 Amplification	9		0	2	1	0	0	16
P-0002153-T01-IM3	CB	Non-Small Cell Lung Cancer	10			RMC-6236(KRAS p.G12V)		Trametinib,Cobimetinib,Binimetinib(KRAS p.G12V);Trametinib,Cobimetinib(NF1 p.L2623Sfs*10);Bemcentinib+Pembrolizumab(STK11 p.G135Afs*23)					KRAS p.G12V		STK11 p.G135Afs*23;KRAS p.G12V;NF1 p.L2623Sfs*10			LEVEL_3A	KRAS p.G12V	KRAS	LEVEL_3A	KRAS p.G12V			KRAS p.G12V;KEAP1 p.G430C;NF1 p.L2623Sfs*10;STK11 p.G135Afs*23	4		0	3	0	0	0	9
P-0002033-T01-IM3	CB	Non-Small Cell Lung Cancer	6.7					Trametinib,Cobimetinib,Binimetinib(KRAS p.G13C);Bemcentinib+Pembrolizumab(STK11 p.X155_splice);Trametinib,Cobimetinib(NF1 p.X1038_splice)							NF1 p.X1038_splice;KRAS p.G13C;STK11 p.X155_splice			LEVEL_4	NF1 p.X1038_splice;KRAS p.G13C;STK11 p.X155_splice	NF1	LEVEL_4	NF1 p.X1038_splice;KRAS p.G13C;STK11 p.X155_splice			KRAS p.G13C;STK11 p.X155_splice;NF1 p.X1038_splice	3		0	3	0	0	0	6
P-0002260-T01-IM3	CB	Mesothelioma	1.1															Oncogenic							SETD2 Deletion;LIMD1-BAP1 fusion;LIMD1-BAP1 fusion	3		0	0	0	0	0	4
P-0002391-T01-IM3	CB	Pancreatic Cancer	5.6				ABI-009,Everolimus(TSC2 Deletion)							TSC2 Deletion				LEVEL_3B	TSC2 Deletion	TSC2	LEVEL_3B	TSC2 Deletion			MEN1 p.Y227Tfs*2;TSC2 Deletion;CDKN2C Deletion	3		0	1	0	0	0	7
P-0002351-T01-IM3	CB	Non-Small Cell Lung Cancer	7.8				Erdafitinib(TACC3-FGFR3 fusion)	AZD4547(TACC3-FGFR3 fusion)						TACC3-FGFR3 fusion	TACC3-FGFR3 fusion			LEVEL_3B	TACC3-FGFR3 fusion	TACC3	LEVEL_3B	TACC3-FGFR3 fusion			TP53 p.R248L;AKT2 Amplification;TACC3-FGFR3 fusion	3		0	1	0	0	0	9
P-0002406-T01-IM3	CB	Cancer of Unknown Primary	12.3															Oncogenic							TP53 p.G334V;SMARCA4 p.V318Ffs*69	2		0	0	0	0	0	11
P-0002340-T01-IM3	CB	Non-Small Cell Lung Cancer	8.9	Sotorasib,Adagrasib(KRAS p.G12C)			Adagrasib+Cetuximab,Adagrasib+Panitumumab,Sotorasib+Cetuximab,Sotorasib+Panitumumab(KRAS p.G12C)	Trametinib,Cobimetinib,Binimetinib(KRAS p.G12C);Bemcentinib+Pembrolizumab(STK11 p.E57Gfs*106)			KRAS p.G12C			KRAS p.G12C	STK11 p.E57Gfs*106;KRAS p.G12C			LEVEL_1	KRAS p.G12C	KRAS	LEVEL_1	KRAS p.G12C			KRAS p.G12C;RB1 p.Q685*;MAPK1 p.P58L;EP300 p.X1243_splice;STK11 p.E57Gfs*106;KEAP1 p.M147_E149delinsIG*;MCL1 Amplification	7		0	2	0	0	0	9
P-0002320-T01-IM3	CB	Non-Small Cell Lung Cancer	6.7	Trastuzumab Deruxtecan(ERBB2 p.G776delinsVC)	Ado-Trastuzumab Emtansine(ERBB2 p.G776delinsVC)	Neratinib,Trastuzumab+Pertuzumab+Docetaxel(ERBB2 p.G776delinsVC)	Trastuzumab,Trastuzumab+Carboplatin-Taxol Regimen,Trastuzumab+Pertuzumab,Lapatinib+Trastuzumab,Trastuzumab+Chemotherapy,Ado-Trastuzumab Emtansine,Pembrolizumab+Trastuzumab+Chemotherapy,Lapatinib+Capecitabine,Tucatinib+Trastuzumab,Lapatinib+Letrozole,Trastuzumab+Tucatinib+Capecitabine,Trastuzumab Deruxtecan,Margetuximab+Chemotherapy(ERBB2 Amplification)				ERBB2 p.G776delinsVC	ERBB2 p.G776delinsVC	ERBB2 p.G776delinsVC	ERBB2 Amplification				LEVEL_1	ERBB2 p.G776delinsVC	ERBB2	LEVEL_1	ERBB2 p.G776delinsVC			ERBB2 p.G776delinsVC;TP53 p.E286*;ERBB2 Amplification;FOXA1 Amplification;NKX2-1 Amplification	5		0	2	0	0	0	9
P-0002434-T01-IM3	CB	Non-Small Cell Lung Cancer	3.3			RMC-6236(KRAS p.G12D)		MRTX-1133,Trametinib,ASP3082,Cobimetinib,Binimetinib(KRAS p.G12D);Palbociclib,Ribociclib,Abemaciclib(CDKN2A Deletion)					KRAS p.G12D		CDKN2A Deletion;KRAS p.G12D			LEVEL_3A	KRAS p.G12D	KRAS	LEVEL_3A	KRAS p.G12D			KRAS p.G12D;CDKN2B Deletion;CDKN2A Deletion;MAP2K4 Deletion	4		0	2	0	0	0	9
P-0002420-T01-IM3	CB	Non-Small Cell Lung Cancer	1.1															Oncogenic							TP53 p.R273L	1		0	0	0	0	0	1
P-0002016-T01-IM3	CB	Non-Small Cell Lung Cancer	25.7				Imatinib,Sunitinib,Regorafenib,Ripretinib(KIT p.D572Y);Olaparib,Talazoparib+Enzalutamide(ATM p.D1682H);Erdafitinib(FGFR3- fusion)	Palbociclib,Ribociclib,Abemaciclib(CDKN2A p.I154Tfs*39);AZD4547(FGFR3- fusion)						KIT p.D572Y;FGFR3- fusion;ATM p.D1682H	FGFR3- fusion;CDKN2A p.I154Tfs*39			LEVEL_3B	KIT p.D572Y;FGFR3- fusion;ATM p.D1682H	KIT	LEVEL_3B	KIT p.D572Y;FGFR3- fusion;ATM p.D1682H			SPEN p.S1078*;KIT p.D572Y;RASA1 p.S919*;ATM p.D1682H;SMARCA4 p.Q1304*;CDKN2A p.I154Tfs*39;TP53 p.N235del;FGFR3- fusion	8		0	4	0	0	0	25
P-0002548-T01-IM3	CB	Non-Small Cell Lung Cancer	11.2				Binimetinib(NRAS p.Q61H)	Bemcentinib+Pembrolizumab(STK11 p.W308L)						NRAS p.Q61H	STK11 p.W308L			LEVEL_3B	NRAS p.Q61H	NRAS	LEVEL_3B	NRAS p.Q61H			NRAS p.Q61H;TP53 p.P151A;TP53 p.W146C;STK11 p.W308L;NFE2L2 p.G31del	5		0	2	0	0	0	10
P-0002523-T01-IM3	CB	Non-Small Cell Lung Cancer	11.2	Erlotinib,Erlotinib+Ramucirumab,Afatinib,Gefitinib,Osimertinib,Dacomitinib(EGFR p.L858R)		Patritumab Deruxtecan(EGFR p.L858R)		Bemcentinib+Pembrolizumab(STK11 Deletion);Palbociclib,Ribociclib,Abemaciclib(CDKN2A Deletion);RP-6306,BLU-222(CCNE1 Amplification)			EGFR p.L858R		EGFR p.L858R		CCNE1 Amplification;CDKN2A Deletion;STK11 Deletion			LEVEL_1	EGFR p.L858R	EGFR	LEVEL_1	EGFR p.L858R			EGFR p.L858R;TP53 p.G245R;RBM10 p.K88*;PIK3R1 p.Y452_Q457del;STK11 Deletion;CCND3 Amplification;EGFR Amplification;CDKN2B Deletion;CDKN2A Deletion;CCNE1 Amplification;KEAP1 Deletion;SMARCA4 Deletion;PAX5 Deletion;PTPRS Deletion;PTPRD Deletion	15		0	4	0	0	0	35
P-0001104-T05-IM3	CB	Colorectal Cancer	19	Encorafenib+Cetuximab(BRAF p.V600E)	Encorafenib+Panitumumab(BRAF p.V600E)		Dabrafenib,Dabrafenib+Trametinib,Selumetinib,Vemurafenib+Atezolizumab+Cobimetinib,Trametinib,Vemurafenib,Vemurafenib+Cobimetinib,Encorafenib+Binimetinib(BRAF p.V600E);Olaparib,Talazoparib,Olaparib+Bevacizumab,Rucaparib,Olaparib+Abiraterone+Prednisone,Niraparib,Olaparib+Abiraterone+Prednisolone,Talazoparib+Enzalutamide,Niraparib+Abiraterone Acetate+Prednisone(BRCA2 p.T3085Nfs*26)	Palbociclib,Ribociclib,Abemaciclib(CDKN2A Deletion)			BRAF p.V600E	BRAF p.V600E		BRCA2 p.T3085Nfs*26;BRAF p.V600E	CDKN2A Deletion			LEVEL_1	BRAF p.V600E	BRAF	LEVEL_1	BRAF p.V600E			TP53 p.R273H;BRAF p.V600E;BRCA2 p.T3085Nfs*26;RNF43 p.W200Sfs*60;SMAD4 Deletion;CDKN2B Deletion;CDKN2A Deletion;APC Deletion	8		0	3	0	0	0	23
P-0002687-T01-IM3	CB	Endometrial Cancer	4.5					Erdafitinib,RLY-4008,AZD4547(FGFR2 p.C382R)							FGFR2 p.C382R			LEVEL_4	FGFR2 p.C382R	FGFR2	LEVEL_4	FGFR2 p.C382R			FGFR2 p.C382R;CTNNB1 p.S37F;CREBBP p.R1446C;MED12 p.L36R	4		0	1	0	0	0	4
P-0002611-T01-IM3	CB	Non-Small Cell Lung Cancer	63.6															Oncogenic							TP53 p.F270V;CASP8 p.Q108*;LATS2 p.E722*;KEAP1 p.K216*;KDM5C p.L482_E483delinsF*;BCL2L1 Amplification	6		0	0	0	0	0	58
P-0002677-T01-IM3	CB	Non-Small Cell Lung Cancer	5.6					Bemcentinib+Pembrolizumab(STK11 p.D53Tfs*11)							STK11 p.D53Tfs*11			LEVEL_4	STK11 p.D53Tfs*11	STK11	LEVEL_4	STK11 p.D53Tfs*11			KEAP1 p.E258*;LATS1 p.K1046*;STK11 p.D53Tfs*11;IKBKE Amplification;MCL1 Amplification;MDM4 Amplification;DDR2 Amplification;NTRK1 Amplification	8		0	1	0	0	0	16
P-0002635-T01-IM3	CB	Non-Small Cell Lung Cancer	7.8					Bemcentinib+Pembrolizumab(STK11 p.X307_splice)							STK11 p.X307_splice			LEVEL_4	STK11 p.X307_splice	STK11	LEVEL_4	STK11 p.X307_splice			TP53 p.R213Q;KEAP1 p.R413Vfs*45;CTNNB1 p.D32N;STK11 p.X307_splice;MYC Amplification	5		0	1	0	0	0	9
P-0002643-T01-IM3	CB	Ovarian Cancer	1.1															Oncogenic							TP53 p.N239Tfs*8	1		0	0	0	0	0	1
P-0002562-T01-IM3	CB	Breast Cancer	13.4	Alpelisib+Fulvestrant,Capivasertib+Fulvestrant(PIK3CA p.E545K);Capivasertib+Fulvestrant(PIK3CA p.E453Q);Elacestrant(ESR1 p.E380Q)	Alpelisib+Fulvestrant(PIK3CA p.E453Q)	Fulvestrant(ESR1 p.E380Q)	Erdafitinib(FGFR1 Amplification)	RLY-2608,RLY-2608+Fulvestrant(PIK3CA p.E545K);RLY-2608,RLY-2608+Fulvestrant(PIK3CA p.E453Q);Palbociclib,Ribociclib,Abemaciclib(CDKN2A p.D109*)			ESR1 p.E380Q;PIK3CA p.E453Q;PIK3CA p.E545K	PIK3CA p.E453Q	ESR1 p.E380Q	FGFR1 Amplification	PIK3CA p.E453Q;PIK3CA p.E545K;CDKN2A p.D109*			LEVEL_1	ESR1 p.E380Q;PIK3CA p.E453Q;PIK3CA p.E545K	ESR1	LEVEL_1	ESR1 p.E380Q;PIK3CA p.E453Q;PIK3CA p.E545K			PIK3CA p.E545K;PIK3CA p.E453Q;ESR1 p.E380Q;KMT2C p.Q1759*;SPEN p.S1354Ffs*7;CDKN2A p.D109*;CREBBP p.C1444Hfs*6;FGFR1 Amplification;MAPK1 Amplification	9		0	5	0	0	0	16
P-0002609-T01-IM3	CB	Cancer of Unknown Primary	6.7	Dabrafenib+Trametinib(BRAF p.V600E)			Dabrafenib,Encorafenib+Cetuximab,Selumetinib,Vemurafenib+Atezolizumab+Cobimetinib,Encorafenib+Panitumumab,Trametinib,Vemurafenib,Vemurafenib+Cobimetinib,Encorafenib+Binimetinib(BRAF p.V600E);Olaparib,Talazoparib,Olaparib+Bevacizumab,Rucaparib,Olaparib+Abiraterone+Prednisone,Niraparib,Olaparib+Abiraterone+Prednisolone,Talazoparib+Enzalutamide(ELAC2-BRCA1 fusion)				BRAF p.V600E			ELAC2-BRCA1 fusion;BRAF p.V600E				LEVEL_1	BRAF p.V600E	BRAF	LEVEL_1	BRAF p.V600E			BRAF p.V600E;APC p.T1556Nfs*3;TP53 p.M237I;APC p.Y1179Ifs*3;ELAC2-BRCA1 fusion	5		0	2	0	0	0	7
P-0002444-T01-IM3	CB	Non-Small Cell Lung Cancer	16.7	Sotorasib,Adagrasib(KRAS p.G12C)			Adagrasib+Cetuximab,Adagrasib+Panitumumab,Sotorasib+Cetuximab,Sotorasib+Panitumumab(KRAS p.G12C)	Trametinib,Cobimetinib,Binimetinib(KRAS p.G12C);Bemcentinib+Pembrolizumab(STK11 p.R304W);Trametinib,Cobimetinib,Binimetinib(KRAS p.G13D)			KRAS p.G12C			KRAS p.G12C	STK11 p.R304W;KRAS p.G13D;KRAS p.G12C			LEVEL_1	KRAS p.G12C	KRAS	LEVEL_1	KRAS p.G12C			KRAS p.G12C;INPP4B p.X168_splice;STK11 p.R304W;SMARCA4 p.Q413Rfs*88;KRAS p.G13D;KEAP1 p.S338F	6		0	3	0	0	0	15
P-0002725-T01-IM3	CB	Non-Small Cell Lung Cancer	15.6	Sotorasib,Adagrasib(KRAS p.G12C)			Adagrasib+Cetuximab,Adagrasib+Panitumumab,Sotorasib+Cetuximab,Sotorasib+Panitumumab(KRAS p.G12C);Alpelisib+Fulvestrant,Capivasertib+Fulvestrant(PIK3CA p.E542K);Talazoparib+Enzalutamide(MRE11A p.X409_splice)	Trametinib,Cobimetinib,Binimetinib(KRAS p.G12C);RLY-2608(PIK3CA p.E542K)			KRAS p.G12C			PIK3CA p.E542K;MRE11A p.X409_splice;KRAS p.G12C	PIK3CA p.E542K;KRAS p.G12C			LEVEL_1	KRAS p.G12C	KRAS	LEVEL_1	KRAS p.G12C			KRAS p.G12C;PIK3CA p.E542K;MRE11A p.X409_splice	3		0	3	0	0	0	14
P-0002869-T01-IM3	CB	Non-Small Cell Lung Cancer	5.6	Erlotinib,Erlotinib+Ramucirumab,Afatinib,Gefitinib,Osimertinib,Dacomitinib(EGFR p.E746_T751delinsAPS)		Patritumab Deruxtecan(EGFR p.E746_T751delinsAPS)					EGFR p.E746_T751delinsAPS		EGFR p.E746_T751delinsAPS					LEVEL_1	EGFR p.E746_T751delinsAPS	EGFR	LEVEL_1	EGFR p.E746_T751delinsAPS			TP53 p.C275F;MED12 p.Q2051*;EGFR p.E746_T751delinsAPS;FOXA1 Amplification	4		0	1	0	0	0	6
P-0002859-T01-IM3	CB	Non-Small Cell Lung Cancer	23.4			Trametinib,Cobimetinib(MAP2K1 p.K57N);Erdafitinib(FGFR1 Amplification)	Alpelisib+Fulvestrant,Capivasertib+Fulvestrant(PIK3CA p.E542K)	RLY-2608(PIK3CA p.E542K)					MAP2K1 p.K57N;FGFR1 Amplification	PIK3CA p.E542K	PIK3CA p.E542K			LEVEL_3A	MAP2K1 p.K57N;FGFR1 Amplification	MAP2K	LEVEL_3A	MAP2K1 p.K57N;FGFR1 Amplification			PIK3CA p.E542K;TP53 p.E298*;MAP2K1 p.K57N;FGFR1 Amplification	4		0	3	0	0	0	22
P-0002850-T01-IM3	CB	Non-Small Cell Lung Cancer	20.1															Oncogenic							TP53 p.V157F;TP53 p.E171*;GNAS p.Q227L;MLL3 p.C3677Yfs*10;FOXA1 Amplification;NKX2-1 Amplification;MYC Amplification	7		0	0	0	0	0	22
P-0002746-T01-IM3	CB	Head and Neck Cancer	6.7															Oncogenic							SUFU p.X386_splice;FAT1 p.P3333Rfs*13;TP53 p.X183_splice;PIK3CA Amplification	4		0	0	0	0	0	9
P-0002844-T01-IM3	CB	Thyroid Cancer	2.2	Dabrafenib+Trametinib(BRAF p.V600E)			Dabrafenib,Encorafenib+Cetuximab,Selumetinib,Vemurafenib+Atezolizumab+Cobimetinib,Encorafenib+Panitumumab,Trametinib,Vemurafenib,Vemurafenib+Cobimetinib,Encorafenib+Binimetinib(BRAF p.V600E)	Palbociclib,Ribociclib,Abemaciclib(CDKN2A p.E33*)			BRAF p.V600E			BRAF p.V600E	CDKN2A p.E33*			LEVEL_1	BRAF p.V600E	BRAF	LEVEL_1	BRAF p.V600E			BRAF p.V600E;CDKN2A p.E33*	2		0	2	0	0	0	3
P-0002759-T01-IM3	CB	Non-Small Cell Lung Cancer	5.6															Oncogenic							TP53 p.X331_splice	1		0	0	0	0	0	5
P-0003222-T01-IM5	CB	Non-Small Cell Lung Cancer	36.4	Sotorasib,Adagrasib(KRAS p.G12C)			Adagrasib+Cetuximab,Adagrasib+Panitumumab,Sotorasib+Cetuximab,Sotorasib+Panitumumab(KRAS p.G12C)	Trametinib,Cobimetinib,Binimetinib(KRAS p.G12C)			KRAS p.G12C			KRAS p.G12C	KRAS p.G12C			LEVEL_1	KRAS p.G12C	KRAS	LEVEL_1	KRAS p.G12C			KRAS p.G12C;CUL3 p.S389*;MLL2 p.E3123*;CDKN1B p.S10Afs*32;BRD4 Amplification	5		0	1	0	0	0	40
P-0002916-T01-IM3	CB	Non-Small Cell Lung Cancer	3.3			Afatinib(EGFR p.E709_T710delinsD)							EGFR p.E709_T710delinsD					LEVEL_3A	EGFR p.E709_T710delinsD	EGFR	LEVEL_3A	EGFR p.E709_T710delinsD			EGFR p.E709_T710delinsD	1		0	1	0	0	0	3
P-0002876-T01-IM3	CB	Non-Small Cell Lung Cancer	4.5	Trastuzumab Deruxtecan(ERBB2 p.Y772_A775dup)	Ado-Trastuzumab Emtansine(ERBB2 p.Y772_A775dup)	Neratinib,Trastuzumab+Pertuzumab+Docetaxel(ERBB2 p.Y772_A775dup)					ERBB2 p.Y772_A775dup	ERBB2 p.Y772_A775dup	ERBB2 p.Y772_A775dup					LEVEL_1	ERBB2 p.Y772_A775dup	ERBB2	LEVEL_1	ERBB2 p.Y772_A775dup			ERBB2 p.Y772_A775dup;TP53 p.P278A;CDK4 Amplification;FOXA1 Amplification;NKX2-1 Amplification	5		0	1	0	0	0	8
P-0002994-T01-IM3	CB	Colorectal Cancer	4.5															Oncogenic							TP53 p.R282W;APC p.A1296Qfs*9;APC p.Y935Ifs*19;PARK2 Deletion;SOX9 Deletion	5		0	0	0	0	0	6
P-0003008-T01-IM3	CB	Pancreatic Cancer	5.6			RMC-6236(KRAS p.G12D)		MRTX-1133,Trametinib,ASP3082,Cobimetinib,Binimetinib(KRAS p.G12D);Palbociclib,Ribociclib,Abemaciclib(CDKN2A p.A76Cfs*64)					KRAS p.G12D		CDKN2A p.A76Cfs*64;KRAS p.G12D			LEVEL_3A	KRAS p.G12D	KRAS	LEVEL_3A	KRAS p.G12D			KRAS p.G12D;TP53 p.X307_splice;CDKN2A p.A76Cfs*64;SMAD4- fusion	4		0	2	0	0	0	5
P-0003206-T01-IM5	CB	Non-Small Cell Lung Cancer	5.9	Crizotinib,Ceritinib,Alectinib,Brigatinib,Lorlatinib(ALK-EML4 fusion)				Palbociclib,Ribociclib,Abemaciclib(CDKN2A p.X92_splice)			ALK-EML4 fusion				CDKN2A p.X92_splice			LEVEL_1	ALK-EML4 fusion	ALK	LEVEL_1	ALK-EML4 fusion			CASP8 p.E259*;CDKN2A p.X92_splice;MEN1 p.E196Dfs*3;ALK-EML4 fusion	4		0	2	0	0	0	7
P-0003142-T01-IM5	CB	Breast Cancer	3.9	Alpelisib+Fulvestrant,Capivasertib+Fulvestrant(PIK3CA p.E542K);Elacestrant(ESR1 p.Y537S)		Fulvestrant(ESR1 p.Y537S)		RLY-2608,RLY-2608+Fulvestrant(PIK3CA p.E542K)			ESR1 p.Y537S;PIK3CA p.E542K		ESR1 p.Y537S		PIK3CA p.E542K			LEVEL_1	ESR1 p.Y537S;PIK3CA p.E542K	ESR1	LEVEL_1	ESR1 p.Y537S;PIK3CA p.E542K			PIK3CA p.E542K;ESR1 p.Y537S	2		0	2	0	0	0	4
P-0003196-T01-IM5	CB	Non-Small Cell Lung Cancer	4.9			RMC-6236(KRAS p.G12V)	Talazoparib+Enzalutamide(ATR p.X2587_splice)	Trametinib,Cobimetinib,Binimetinib(KRAS p.G12V)					KRAS p.G12V	ATR p.X2587_splice	KRAS p.G12V			LEVEL_3A	KRAS p.G12V	KRAS	LEVEL_3A	KRAS p.G12V			KRAS p.G12V;TP53 p.W53*;ATR p.X2587_splice;SMARCA4 p.S828Pfs*3	4		0	2	0	0	0	5
P-0003108-T01-IM5	CB	Breast Cancer	6.9			Talazoparib,Olaparib(BRCA2- fusion)	Olaparib+Bevacizumab,Rucaparib,Olaparib+Abiraterone+Prednisone,Niraparib,Olaparib+Abiraterone+Prednisolone,Talazoparib+Enzalutamide,Niraparib+Abiraterone Acetate+Prednisone(BRCA2- fusion)						BRCA2- fusion	BRCA2- fusion				LEVEL_3A	BRCA2- fusion	BRCA2	LEVEL_3A	BRCA2- fusion			CDH1 Deletion;ATRX Deletion;FAM175A Deletion;BRCA2- fusion;HMHA1-STK11 fusion;KLHL13-RB1 fusion	6		0	1	0	0	0	15
P-0003278-T01-IM5	CB	Non-Small Cell Lung Cancer	13.8		Crizotinib,Capmatinib,Tepotinib(MET Amplification)	Telisotuzumab Vedotin(MET Amplification)		Palbociclib,Ribociclib,Abemaciclib(CDKN2A p.H83N)		Erlotinib,Gefitinib,Osimertinib(MET Amplification)		MET Amplification	MET Amplification		CDKN2A p.H83N		MET Amplification	LEVEL_2	MET Amplification	MET A	LEVEL_2	MET Amplification	LEVEL_R2	MET Amplification	CDKN2A p.H83N;TP53 p.P316Lfs*21;BRAF p.T599dup;ARID2 p.L419Pfs*21;MET Amplification;FOXA1 Amplification;NKX2-1 Amplification	7		0	2	1	0	0	19
P-0003214-T01-IM5	ScfDNA	Hepatobiliary Cancer	4.9				Trastuzumab,Trastuzumab+Carboplatin-Taxol Regimen,Trastuzumab+Pertuzumab,Lapatinib+Trastuzumab,Trastuzumab+Chemotherapy,Ado-Trastuzumab Emtansine,Pembrolizumab+Trastuzumab+Chemotherapy,Lapatinib+Capecitabine,Tucatinib+Trastuzumab,Lapatinib+Letrozole,Trastuzumab+Tucatinib+Capecitabine,Trastuzumab Deruxtecan,Margetuximab+Chemotherapy(ERBB2 Amplification)	Trametinib,Cobimetinib(NF1 p.H975Pfs*4)						ERBB2 Amplification	NF1 p.H975Pfs*4			LEVEL_3B	ERBB2 Amplification	ERBB2	LEVEL_3B	ERBB2 Amplification			SMAD4 p.R361C;TP53 p.Q167*;NF1 p.H975Pfs*4;ERBB2 Amplification	4		0	2	0	0	0	6
P-0003321-T01-IM5	CB	Non-Small Cell Lung Cancer	18.7					Palbociclib,Ribociclib,Abemaciclib(CDKN2A Deletion)							CDKN2A Deletion			LEVEL_4	CDKN2A Deletion	CDKN2	LEVEL_4	CDKN2A Deletion			TP53 p.R158L;NFE2L2 p.T80R;MLL2 p.W1422*;ASXL1 p.E788*;CDKN2B Deletion;CDKN2A Deletion	6		0	1	0	0	0	24
P-0005289-T01-IM5	CB	Non-Small Cell Lung Cancer	9.8	Sotorasib,Adagrasib(KRAS p.G12C)			Adagrasib+Cetuximab,Adagrasib+Panitumumab,Sotorasib+Cetuximab,Sotorasib+Panitumumab(KRAS p.G12C)	Trametinib,Cobimetinib,Binimetinib(KRAS p.G12C)			KRAS p.G12C			KRAS p.G12C	KRAS p.G12C			LEVEL_1	KRAS p.G12C	KRAS	LEVEL_1	KRAS p.G12C			KRAS p.G12C;CTNNB1 p.G34R;TET2 p.Q1532*	3		0	1	0	0	0	10
P-0003371-T01-IM5	CB	Appendiceal Cancer	2				RMC-6236(KRAS p.G12D)	MRTX-1133,Trametinib,ASP3082,Cobimetinib,Binimetinib(KRAS p.G12D)						KRAS p.G12D	KRAS p.G12D			LEVEL_3B	KRAS p.G12D	KRAS	LEVEL_3B	KRAS p.G12D			KRAS p.G12D;GNAS p.R201H;MYC Amplification	3		0	1	0	0	0	3
P-0003363-T01-IM5	CB	Hepatobiliary Cancer	3					Palbociclib,Ribociclib,Abemaciclib(CDKN2A Deletion)							CDKN2A Deletion			LEVEL_4	CDKN2A Deletion	CDKN2	LEVEL_4	CDKN2A Deletion			SMAD4 Deletion;CDKN2B Deletion;CDKN2A Deletion	3		0	1	0	0	0	8
P-0003478-T01-IM5	CB	Hepatobiliary Cancer	2															Oncogenic							FOXP1 Deletion;TGFBR2 Deletion;RAD21- fusion	3		0	0	0	0	0	5
P-0003465-T01-IM5	CB	Non-Small Cell Lung Cancer	2	Dabrafenib+Trametinib,Encorafenib+Binimetinib(BRAF p.V600E)			Dabrafenib,Encorafenib+Cetuximab,Selumetinib,Vemurafenib+Atezolizumab+Cobimetinib,Encorafenib+Panitumumab,Trametinib,Vemurafenib,Vemurafenib+Cobimetinib(BRAF p.V600E)				BRAF p.V600E			BRAF p.V600E				LEVEL_1	BRAF p.V600E	BRAF	LEVEL_1	BRAF p.V600E			BRAF p.V600E	1		0	1	0	0	0	2
[truncated: 3,468 more rows]

## Sheet: Figure5a,b,c
Cytology cBioportal ID	Cytology Sample Type	Tumor Type	Number of Mutations Identified (Cytology)	Number of Mutations Identified (Concurrent Surgical)	Gene mutation seen identified in both samples	VAF (Cytology)	VAF (Surgical)	Sample ID (Cytology)	Sample ID (Surgical)
[truncated: 3,482 more rows]

[truncated: 5 more sheets: Figure5d, Figure5e,f,g, Figure5h, Supplementary_Figure2, Supplementary_Figure3]
